# Supplementary material for: TLNRD1 is a CCM complex component and regulates endothelial barrier integrity
Source: J Cell Biol. 2024 Jul 16;223(9):e202310030. doi: 10.1083/jcb.202310030 (PMC11252447; doi:10.1083/jcb.202310030)
Supplement: Table S1 — contains the mass spectrometry results of the TLNRD1 GFP-trap pulldowns. [file JCB_202310030_TableS1.xls]

## Sheet: Raw dataset
UniProt ID	Protein description	MW (kDa)	GFP Repeat 1 (Spectral Counts)	GFP Repeat 2 (Spectral Counts)	GFP Repeat 3 (Spectral Counts)	TLNRD1-GFP Repeat 1 (Spectral Counts)	TLNRD1-GFP Repeat 2 (Spectral Counts)	TLNRD1-GFP Repeat 3 (Spectral Counts)	GFP Repeat 1 (normalized spectral counts)	GFP Repeat 2 (normalized spectral counts)	GFP Repeat 3 (normalized spectral counts)	TLNRD1-GFP Repeat 1 (normalized spectral counts)	TLNRD1-GFP Repeat 2 (normalized spectral counts)	TLNRD1-GFP Repeat 3 (normalized spectral counts)	GFP Total Spectral Counts	TLNRD1-GFP Total Spectral Counts	GFP (normalized spectral counts)	TLNRD1-GFP (normalized spectral counts)	/	TLNRD1-GFP/GFP (ratio of normalized spectral counts)	Enriched in TLNRD1-GFP over GFP
TLRN1_HUMAN	Talin rod domain-containing protein 1 OS=Homo sapiens OX=9606 GN=TLNRD1 PE=1 SV=1	38	0	0	2	176	291	262	0	0	1.20334e-06	0.000119432	0.000175563	0.000139601	2	729	1.20334e-06	0.000434596		361.159	TRUE
H2B1C_HUMAN	Histone H2B type 1-C/E/F/G/I OS=Homo sapiens OX=9606 GN=HIST1H2BC PE=1 SV=4	14	0	0	0	59	0	92	0	0	0	0.000108672	0	0.000133054	0	151	0	0.000241726		Unique	TRUE
CH60_HUMAN	60 kDa heat shock protein, mitochondrial OS=Homo sapiens OX=9606 GN=HSPD1 PE=1 SV=2	61	33	33	29	111	136	190	1.29555e-05	1.23846e-05	1.08695e-05	4.6923e-05	5.11132e-05	6.30657e-05	95	437	3.62096e-05	0.000161102		4.44915	TRUE
RL23A_HUMAN	60S ribosomal protein L23a OS=Homo sapiens OX=9606 GN=RPL23A PE=1 SV=1	18	7	0	4	14	19	25	9.31314e-06	0	5.08076e-06	2.00562e-05	2.41994e-05	2.81214e-05	11	58	1.43939e-05	7.2377e-05		5.02831	TRUE
RL5_HUMAN	60S ribosomal protein L5 OS=Homo sapiens OX=9606 GN=RPL5 PE=1 SV=3	34	16	5	8	32	39	36	1.12697e-05	3.36658e-06	5.37963e-06	2.42696e-05	2.62972e-05	2.14384e-05	29	107	2.00159e-05	7.20053e-05		3.59741	TRUE
TBB4A_HUMAN	Tubulin beta-4A chain OS=Homo sapiens OX=9606 GN=TUBB4A PE=1 SV=2	50	0	0	0	0	86	80	0	0	0	0	3.94324e-05	3.23959e-05	0	166	0	7.18282e-05		Unique	TRUE
CCM2_HUMAN	Cerebral cavernous malformations 2 protein OS=Homo sapiens OX=9606 GN=CCM2 PE=1 SV=1	49	0	0	0	44	59	44	0	0	0	2.31552e-05	2.76045e-05	1.81814e-05	0	147	0	6.89411e-05		Unique	TRUE
RL36_HUMAN	60S ribosomal protein L36 OS=Homo sapiens OX=9606 GN=RPL36 PE=1 SV=3	12	3	2	4	4	13	12	5.98702e-06	3.81545e-06	7.62114e-06	8.5955e-06	2.48363e-05	2.02474e-05	9	29	1.74236e-05	5.36792e-05		3.08083	TRUE
RL10A_HUMAN	60S ribosomal protein L10a OS=Homo sapiens OX=9606 GN=RPL10A PE=1 SV=2	25	4	3	3	12	23	12	3.83169e-06	2.74713e-06	2.74361e-06	1.23775e-05	2.10917e-05	9.71876e-06	10	47	9.32243e-06	4.3188e-05		4.6327	TRUE
RL21_HUMAN	60S ribosomal protein L21 OS=Homo sapiens OX=9606 GN=RPL21 PE=1 SV=2	19	3	3	3	7	15	14	3.78128e-06	3.61464e-06	3.61001e-06	9.50029e-06	1.80993e-05	1.49192e-05	9	36	1.10059e-05	4.25187e-05		3.86326	TRUE
RL36A_HUMAN	60S ribosomal protein L36a OS=Homo sapiens OX=9606 GN=RPL36A PE=1 SV=2	12	0	1	3	5	10	7	0	1.90773e-06	5.71585e-06	1.07444e-05	1.91048e-05	1.1811e-05	4	22	7.62358e-06	4.16602e-05		5.46465	TRUE
ITBP1_HUMAN	Integrin beta-1-binding protein 1 OS=Homo sapiens OX=9606 GN=ITGB1BP1 PE=1 SV=1	22	0	0	0	9	14	9	0	0	0	1.0549e-05	1.45891e-05	8.28304e-06	0	32	0	3.34212e-05		Unique	TRUE
KRIT1_HUMAN	Krev interaction trapped protein 1 OS=Homo sapiens OX=9606 GN=KRIT1 PE=1 SV=2	84	0	0	0	35	48	37	0	0	0	1.07444e-05	1.31005e-05	8.91851e-06	0	120	0	3.27633e-05		Unique	TRUE
M2OM_HUMAN	Mitochondrial 2-oxoglutarate/malate carrier protein OS=Homo sapiens OX=9606 GN=SLC25A11 PE=1 SV=3	34	0	1	3	7	20	16	0	6.73315e-07	2.01736e-06	5.30898e-06	1.34858e-05	9.5282e-06	4	43	2.69068e-06	2.83229e-05		10.5263	TRUE
RLA2_HUMAN	60S acidic ribosomal protein P2 OS=Homo sapiens OX=9606 GN=RPLP2 PE=1 SV=1	12	2	0	1	3	5	6	3.99135e-06	0	1.90528e-06	6.44662e-06	9.55241e-06	1.01237e-05	3	14	5.89663e-06	2.61227e-05		4.43011	TRUE
RS26_HUMAN	40S ribosomal protein S26 OS=Homo sapiens OX=9606 GN=RPS26 PE=1 SV=3	13	1	2	1	2	8	5	1.84216e-06	3.52196e-06	1.75872e-06	3.96715e-06	1.41082e-05	7.78747e-06	4	15	7.12284e-06	2.58628e-05		3.63097	TRUE
RCN2_HUMAN	Reticulocalbin-2 OS=Homo sapiens OX=9606 GN=RCN2 PE=1 SV=1	37	0	0	0	10	15	16	0	0	0	6.96932e-06	9.29424e-06	8.75564e-06	0	41	0	2.50192e-05		Unique	TRUE
NDKA_HUMAN	Nucleoside diphosphate kinase A OS=Homo sapiens OX=9606 GN=NME1 PE=1 SV=1	17	0	0	0	5	6	6	0	0	0	7.58426e-06	8.09146e-06	7.14615e-06	0	17	0	2.28219e-05		Unique	TRUE
DIC_HUMAN	Mitochondrial dicarboxylate carrier OS=Homo sapiens OX=9606 GN=SLC25A10 PE=1 SV=2	31	0	0	0	6	10	10	0	0	0	4.99093e-06	7.39542e-06	6.53143e-06	0	26	0	1.89178e-05		Unique	TRUE
FAK1_HUMAN	Focal adhesion kinase 1 OS=Homo sapiens OX=9606 GN=PTK2 PE=1 SV=2	119	1	6	19	36	32	28	2.01244e-07	1.15426e-06	3.65046e-06	7.80095e-06	6.16492e-06	4.7641e-06	26	96	5.00596e-06	1.873e-05		3.74153	TRUE
RL32_HUMAN	60S ribosomal protein L32 OS=Homo sapiens OX=9606 GN=RPL32 PE=1 SV=2	16	0	1	0	3	7	3	0	1.4308e-06	0	4.83497e-06	1.003e-05	3.79639e-06	1	13	1.4308e-06	1.86614e-05		13.0427	TRUE
APOD_HUMAN	Apolipoprotein D OS=Homo sapiens OX=9606 GN=APOD PE=1 SV=1	21	0	2	0	0	13	3	0	2.18026e-06	0	0	1.41922e-05	2.89249e-06	2	16	2.18026e-06	1.70846e-05		7.83606	TRUE
RMXL1_HUMAN	RNA binding motif protein, X-linked-like-1 OS=Homo sapiens OX=9606 GN=RBMXL1 PE=1 SV=1	42	0	0	0	0	0	35	0	0	0	0	0	1.68729e-05	0	35	0	1.68729e-05		Unique	TRUE
DNJA1_HUMAN	DnaJ homolog subfamily A member 1 OS=Homo sapiens OX=9606 GN=DNAJA1 PE=1 SV=2	45	2	2	4	6	11	14	1.06436e-06	1.01745e-06	2.0323e-06	3.4382e-06	5.60408e-06	6.2992e-06	8	31	4.11412e-06	1.53415e-05		3.72898	TRUE
EMD_HUMAN	Emerin OS=Homo sapiens OX=9606 GN=EMD PE=1 SV=1	29	1	0	2	5	6	8	8.25796e-07	0	1.57679e-06	4.44595e-06	4.74327e-06	5.5855e-06	3	19	2.40258e-06	1.47747e-05		6.14951	TRUE
PRS8_HUMAN	26S proteasome regulatory subunit 8 OS=Homo sapiens OX=9606 GN=PSMC5 PE=1 SV=1	46	0	0	0	10	10	9	0	0	0	5.60576e-06	4.98387e-06	3.96145e-06	0	29	0	1.45511e-05		Unique	TRUE
CMC2_HUMAN	Calcium-binding mitochondrial carrier protein Aralar2 OS=Homo sapiens OX=9606 GN=SLC25A13 PE=1 SV=2	74	1	1	1	9	21	13	3.23623e-07	3.09361e-07	3.08965e-07	3.13619e-06	6.50597e-06	3.55698e-06	3	43	9.41949e-07	1.31991e-05		14.0126	TRUE
CYTB_HUMAN	Cystatin-B OS=Homo sapiens OX=9606 GN=CSTB PE=1 SV=2	11	0	0	2	2	2	2	0	0	4.15698e-06	4.68845e-06	4.16833e-06	3.68135e-06	2	6	4.15698e-06	1.25381e-05		3.01616	TRUE
PSB5_HUMAN	Proteasome subunit beta type-5 OS=Homo sapiens OX=9606 GN=PSMB5 PE=1 SV=3	28	0	1	0	4	4	4	0	8.17597e-07	0	3.68378e-06	3.27511e-06	2.89249e-06	1	12	8.17597e-07	9.85139e-06		12.0492	TRUE
PSMD3_HUMAN	26S proteasome non-ATPase regulatory subunit 3 OS=Homo sapiens OX=9606 GN=PSMD3 PE=1 SV=2	61	0	1	0	8	8	10	0	3.75291e-07	0	3.38183e-06	3.00666e-06	3.31925e-06	1	26	3.75291e-07	9.70775e-06		25.8673	TRUE
PSA1_HUMAN	Proteasome subunit alpha type-1 OS=Homo sapiens OX=9606 GN=PSMA1 PE=1 SV=1	30	0	0	1	6	2	4	0	0	7.62114e-07	5.1573e-06	1.52839e-06	2.69966e-06	1	12	7.62114e-07	9.38534e-06		12.3149	TRUE
CEP85_HUMAN	Centrosomal protein of 85 kDa OS=Homo sapiens OX=9606 GN=CEP85 PE=1 SV=1	86	0	0	0	5	19	10	0	0	0	1.49921e-06	5.065e-06	2.35435e-06	0	34	0	8.91857e-06		Unique	TRUE
HSP74_HUMAN	Heat shock 70 kDa protein 4 OS=Homo sapiens OX=9606 GN=HSPA4 PE=1 SV=4	94	5	4	2	12	13	10	1.27383e-06	9.74158e-07	4.86456e-07	3.29189e-06	3.17059e-06	2.15398e-06	11	35	2.73445e-06	8.61646e-06		3.15108	TRUE
PSB6_HUMAN	Proteasome subunit beta type-6 OS=Homo sapiens OX=9606 GN=PSMB6 PE=1 SV=4	25	0	0	2	3	2	4	0	0	1.82907e-06	3.09438e-06	1.83406e-06	3.23959e-06	2	9	1.82907e-06	8.16803e-06		4.46567	TRUE
PSA5_HUMAN	Proteasome subunit alpha type-5 OS=Homo sapiens OX=9606 GN=PSMA5 PE=1 SV=3	26	0	0	1	2	4	3	0	0	8.79362e-07	1.98358e-06	3.52704e-06	2.33624e-06	1	9	8.79362e-07	7.84686e-06		8.92336	TRUE
K1H2_HUMAN	Keratin, type I cuticular Ha2 OS=Homo sapiens OX=9606 GN=KRT32 PE=2 SV=3	50	0	0	0	0	17	0	0	0	0	0	7.79477e-06	0	0	17	0	7.79477e-06		Unique	TRUE
PSA6_HUMAN	Proteasome subunit alpha type-6 OS=Homo sapiens OX=9606 GN=PSMA6 PE=1 SV=1	27	0	0	0	2	5	2	0	0	0	1.91011e-06	4.24552e-06	1.49981e-06	0	9	0	7.65544e-06		Unique	TRUE
PRS4_HUMAN	26S proteasome regulatory subunit 4 OS=Homo sapiens OX=9606 GN=PSMC1 PE=1 SV=1	49	0	1	0	6	5	5	0	4.67198e-07	0	3.15753e-06	2.33937e-06	2.06606e-06	1	16	4.67198e-07	7.56296e-06		16.1879	TRUE
1433F_HUMAN	14-3-3 protein eta OS=Homo sapiens OX=9606 GN=YWHAH PE=1 SV=4	28	0	0	0	0	9	0	0	0	0	0	7.369e-06	0	0	9	0	7.369e-06		Unique	TRUE
IF2B_HUMAN	Eukaryotic translation initiation factor 2 subunit 2 OS=Homo sapiens OX=9606 GN=EIF2S2 PE=1 SV=2	38	0	1	2	2	2	9	0	6.0244e-07	1.20334e-06	1.35718e-06	1.20662e-06	4.79544e-06	3	13	1.80578e-06	7.35925e-06		4.07539	TRUE
PSA3_HUMAN	Proteasome subunit alpha type-3 OS=Homo sapiens OX=9606 GN=PSMA3 PE=1 SV=2	28	0	0	2	3	1	5	0	0	1.6331e-06	2.76284e-06	8.18778e-07	3.61561e-06	2	9	1.6331e-06	7.19723e-06		4.40709	TRUE
PSMD6_HUMAN	26S proteasome non-ATPase regulatory subunit 6 OS=Homo sapiens OX=9606 GN=PSMD6 PE=1 SV=1	46	1	0	0	6	5	3	5.2061e-07	0	0	3.36345e-06	2.49193e-06	1.32048e-06	1	14	5.2061e-07	7.17587e-06		13.7836	TRUE
PDC10_HUMAN	Programmed cell death protein 10 OS=Homo sapiens OX=9606 GN=PDCD10 PE=1 SV=1	25	0	0	0	1	4	3	0	0	0	1.03146e-06	3.66813e-06	2.42969e-06	0	8	0	7.12928e-06		Unique	TRUE
KRT34_HUMAN	Keratin, type I cuticular Ha4 OS=Homo sapiens OX=9606 GN=KRT34 PE=1 SV=2	49	0	0	3	9	4	0	0	0	1.3998e-06	4.73629e-06	1.87149e-06	0	3	13	1.3998e-06	6.60779e-06		4.72052	TRUE
PSA7_HUMAN	Proteasome subunit alpha type-7 OS=Homo sapiens OX=9606 GN=PSMA7 PE=1 SV=1	28	0	0	0	2	3	3	0	0	0	1.84189e-06	2.45633e-06	2.16937e-06	0	8	0	6.46759e-06		Unique	TRUE
DNJA2_HUMAN	DnaJ homolog subfamily A member 2 OS=Homo sapiens OX=9606 GN=DNAJA2 PE=1 SV=1	46	0	0	0	3	6	4	0	0	0	1.68173e-06	2.99032e-06	1.76065e-06	0	13	0	6.43269e-06		Unique	TRUE
PSA4_HUMAN	Proteasome subunit alpha type-4 OS=Homo sapiens OX=9606 GN=PSMA4 PE=1 SV=1	29	0	0	0	3	2	3	0	0	0	2.66757e-06	1.58109e-06	2.09456e-06	0	8	0	6.34322e-06		Unique	TRUE
AIFM1_HUMAN	Apoptosis-inducing factor 1, mitochondrial OS=Homo sapiens OX=9606 GN=AIFM1 PE=1 SV=1	67	0	0	0	1	12	6	0	0	0	3.84873e-07	4.10611e-06	1.8132e-06	0	19	0	6.30419e-06		Unique	TRUE
H1X_HUMAN	Histone H1x OS=Homo sapiens OX=9606 GN=H1FX PE=1 SV=1	22	0	1	0	1	4	1	0	1.04058e-06	0	1.17211e-06	4.16833e-06	9.20337e-07	1	6	1.04058e-06	6.26078e-06		6.01663	TRUE
CMBL_HUMAN	Carboxymethylenebutenolidase homolog OS=Homo sapiens OX=9606 GN=CMBL PE=1 SV=1	28	2	0	0	4	2	1	1.71058e-06	0	0	3.68378e-06	1.63756e-06	7.23122e-07	2	7	1.71058e-06	6.04446e-06		3.53358	TRUE
MIC60_HUMAN	MICOS complex subunit MIC60 OS=Homo sapiens OX=9606 GN=IMMT PE=1 SV=1	84	0	1	0	7	7	8	0	2.72532e-07	0	2.14887e-06	1.91048e-06	1.92833e-06	1	22	2.72532e-07	5.98768e-06		21.9705	TRUE
PSB2_HUMAN	Proteasome subunit beta type-2 OS=Homo sapiens OX=9606 GN=PSMB2 PE=1 SV=1	23	0	0	0	1	3	2	0	0	0	1.12115e-06	2.99032e-06	1.76065e-06	0	6	0	5.87212e-06		Unique	TRUE
PRS6B_HUMAN	26S proteasome regulatory subunit 6B OS=Homo sapiens OX=9606 GN=PSMC4 PE=1 SV=2	47	0	2	0	6	3	2	0	9.74158e-07	0	3.29189e-06	1.46335e-06	8.61592e-07	2	11	9.74158e-07	5.61683e-06		5.76583	TRUE
CHIP_HUMAN	E3 ubiquitin-protein ligase CHIP OS=Homo sapiens OX=9606 GN=STUB1 PE=1 SV=2	35	0	0	0	4	3	1	0	0	0	2.94703e-06	1.96507e-06	5.78498e-07	0	8	0	5.49059e-06		Unique	TRUE
GRB2_HUMAN	Growth factor receptor-bound protein 2 OS=Homo sapiens OX=9606 GN=GRB2 PE=1 SV=1	25	0	0	0	1	3	2	0	0	0	1.03146e-06	2.75109e-06	1.61979e-06	0	6	0	5.40235e-06		Unique	TRUE
PRS10_HUMAN	26S proteasome regulatory subunit 10B OS=Homo sapiens OX=9606 GN=PSMC6 PE=1 SV=1	44	1	0	0	5	2	3	5.44275e-07	0	0	2.93028e-06	1.04208e-06	1.38051e-06	1	10	5.44275e-07	5.35287e-06		9.83487	TRUE
PRS6A_HUMAN	26S proteasome regulatory subunit 6A OS=Homo sapiens OX=9606 GN=PSMC3 PE=1 SV=3	49	0	2	0	4	4	3	0	9.34397e-07	0	2.10502e-06	1.87149e-06	1.23964e-06	2	11	9.34397e-07	5.21615e-06		5.58237	TRUE
GRWD1_HUMAN	Glutamate-rich WD repeat-containing protein 1 OS=Homo sapiens OX=9606 GN=GRWD1 PE=1 SV=1	49	0	0	0	4	2	5	0	0	0	2.10502e-06	9.35746e-07	2.06606e-06	0	11	0	5.10683e-06		Unique	TRUE
KRT35_HUMAN	Keratin, type I cuticular Ha5 OS=Homo sapiens OX=9606 GN=KRT35 PE=1 SV=5	50	0	0	0	0	11	0	0	0	0	0	5.04367e-06	0	0	11	0	5.04367e-06		Unique	TRUE
NUBP1_HUMAN	Cytosolic Fe-S cluster assembly factor NUBP1 OS=Homo sapiens OX=9606 GN=NUBP1 PE=1 SV=2	35	1	0	0	3	3	1	6.84231e-07	0	0	2.21027e-06	1.96507e-06	5.78498e-07	1	7	6.84231e-07	4.75384e-06		6.94771	TRUE
HACD3_HUMAN	Very-long-chain (3R)-3-hydroxyacyl-CoA dehydratase 3 OS=Homo sapiens OX=9606 GN=HACD3 PE=1 SV=2	43	0	0	0	1	5	3	0	0	0	5.99686e-07	2.66579e-06	1.41261e-06	0	9	0	4.67809e-06		Unique	TRUE
PSD13_HUMAN	26S proteasome non-ATPase regulatory subunit 13 OS=Homo sapiens OX=9606 GN=PSMD13 PE=1 SV=2	43	0	0	0	4	4	0	0	0	0	2.39874e-06	2.13263e-06	0	0	8	0	4.53137e-06		Unique	TRUE
PSD11_HUMAN	26S proteasome non-ATPase regulatory subunit 11 OS=Homo sapiens OX=9606 GN=PSMD11 PE=1 SV=3	47	0	0	0	4	3	2	0	0	0	2.19459e-06	1.46335e-06	8.61592e-07	0	9	0	4.51954e-06		Unique	TRUE
GLRX3_HUMAN	Glutaredoxin-3 OS=Homo sapiens OX=9606 GN=GLRX3 PE=1 SV=2	37	0	1	0	1	4	2	0	6.18722e-07	0	6.96932e-07	2.47846e-06	1.09446e-06	1	7	6.18722e-07	4.26985e-06		6.90108	TRUE
SRSF5_HUMAN	Serine/arginine-rich splicing factor 5 OS=Homo sapiens OX=9606 GN=SRSF5 PE=1 SV=1	31	0	0	0	0	2	4	0	0	0	0	1.47908e-06	2.61257e-06	0	6	0	4.09165e-06		Unique	TRUE
PSMD2_HUMAN	26S proteasome non-ATPase regulatory subunit 2 OS=Homo sapiens OX=9606 GN=PSMD2 PE=1 SV=3	100	1	0	2	9	4	4	2.39481e-07	0	4.57268e-07	2.32078e-06	9.17032e-07	8.09897e-07	3	17	6.96749e-07	4.04771e-06		5.80943	TRUE
KRT82_HUMAN	Keratin, type II cuticular Hb2 OS=Homo sapiens OX=9606 GN=KRT82 PE=1 SV=3	57	0	0	0	0	10	0	0	0	0	0	4.02207e-06	0	0	10	0	4.02207e-06		Unique	TRUE
CLUS_HUMAN	Clusterin OS=Homo sapiens OX=9606 GN=CLU PE=1 SV=1	52	0	0	0	0	9	0	0	0	0	0	3.96793e-06	0	0	9	0	3.96793e-06		Unique	TRUE
PSMD1_HUMAN	26S proteasome non-ATPase regulatory subunit 1 OS=Homo sapiens OX=9606 GN=PSMD1 PE=1 SV=2	106	0	3	1	6	7	5	0	6.47907e-07	2.15693e-07	1.45961e-06	1.51397e-06	9.55067e-07	4	18	8.636e-07	3.92865e-06		4.54915	TRUE
NP1L1_HUMAN	Nucleosome assembly protein 1-like 1 OS=Homo sapiens OX=9606 GN=NAP1L1 PE=1 SV=1	45	1	1	0	1	2	4	5.3218e-07	5.08727e-07	0	5.73033e-07	1.01892e-06	1.79977e-06	2	7	1.04091e-06	3.39173e-06		3.25844	TRUE
RBM34_HUMAN	RNA-binding protein 34 OS=Homo sapiens OX=9606 GN=RBM34 PE=1 SV=2	49	2	0	0	2	0	5	9.77473e-07	0	0	1.05251e-06	0	2.06606e-06	2	7	9.77473e-07	3.11857e-06		3.19045	TRUE
STK25_HUMAN	Serine/threonine-protein kinase 25 OS=Homo sapiens OX=9606 GN=STK25 PE=1 SV=1	48	0	0	0	0	2	5	0	0	0	0	9.55241e-07	2.10911e-06	0	7	0	3.06435e-06		Unique	TRUE
MAP1B_HUMAN	Microtubule-associated protein 1B OS=Homo sapiens OX=9606 GN=MAP1B PE=1 SV=2	271	3	5	1	8	18	8	2.65108e-07	4.22375e-07	8.43668e-08	7.61225e-07	1.52275e-06	5.9771e-07	9	34	7.7185e-07	2.88168e-06		3.73347	TRUE
AT1A1_HUMAN	Sodium/potassium-transporting ATPase subunit alpha-1 OS=Homo sapiens OX=9606 GN=ATP1A1 PE=1 SV=1	113	0	1	0	1	7	6	0	2.0259e-07	0	2.28199e-07	1.42018e-06	1.07508e-06	1	14	2.0259e-07	2.72347e-06		13.4432	TRUE
SC16A_HUMAN	Protein transport protein Sec16A OS=Homo sapiens OX=9606 GN=SEC16A PE=1 SV=3	234	1	2	0	5	15	8	1.02342e-07	1.95664e-07	0	5.50993e-07	1.4696e-06	6.9222e-07	3	28	2.98007e-07	2.71281e-06		9.10321	TRUE
ATPA_HUMAN	ATP synthase subunit alpha, mitochondrial OS=Homo sapiens OX=9606 GN=ATP5F1A PE=1 SV=1	60	1	1	0	0	2	5	3.99135e-07	3.81545e-07	0	0	7.64193e-07	1.68729e-06	2	7	7.8068e-07	2.45148e-06		3.14018	TRUE
AT2A2_HUMAN	Sarcoplasmic/endoplasmic reticulum calcium ATPase 2 OS=Homo sapiens OX=9606 GN=ATP2A2 PE=1 SV=1	115	0	0	0	1	9	1	0	0	0	2.2423e-07	1.79419e-06	1.76065e-07	0	11	0	2.19449e-06		Unique	TRUE
FANCI_HUMAN	Fanconi anemia group I protein OS=Homo sapiens OX=9606 GN=FANCI PE=1 SV=4	149	0	0	0	0	9	4	0	0	0	0	1.38478e-06	5.43555e-07	0	13	0	1.92833e-06		Unique	TRUE
GCN1_HUMAN	eIF-2-alpha kinase activator GCN1 OS=Homo sapiens OX=9606 GN=GCN1 PE=1 SV=6	293	0	0	0	3	17	3	0	0	0	2.64025e-07	1.33017e-06	2.07312e-07	0	23	0	1.8015e-06		Unique	TRUE
GEMI4_HUMAN	Gem-associated protein 4 OS=Homo sapiens OX=9606 GN=GEMIN4 PE=1 SV=2	120	0	1	1	2	3	4	0	1.90773e-07	1.90528e-07	4.29775e-07	5.73145e-07	6.74914e-07	2	9	3.81301e-07	1.67783e-06		4.40028	TRUE
HUWE1_HUMAN	E3 ubiquitin-protein ligase HUWE1 OS=Homo sapiens OX=9606 GN=HUWE1 PE=1 SV=3	482	1	0	2	9	17	8	4.96848e-08	0	9.48689e-08	4.8149e-07	8.08586e-07	3.36057e-07	3	34	1.44554e-07	1.62613e-06		11.2493	TRUE
UBR4_HUMAN	E3 ubiquitin-protein ligase UBR4 OS=Homo sapiens OX=9606 GN=UBR4 PE=1 SV=1	574	0	0	0	2	18	18	0	0	0	8.98484e-08	7.18927e-07	6.34937e-07	0	38	0	1.44371e-06		Unique	TRUE
TPP2_HUMAN	Tripeptidyl-peptidase 2 OS=Homo sapiens OX=9606 GN=TPP2 PE=1 SV=4	138	0	0	0	0	6	3	0	0	0	0	9.96773e-07	4.40161e-07	0	9	0	1.43693e-06		Unique	TRUE
TBCD4_HUMAN	TBC1 domain family member 4 OS=Homo sapiens OX=9606 GN=TBC1D4 PE=1 SV=2	147	0	0	0	0	6	1	0	0	0	0	9.35746e-07	1.37738e-07	0	7	0	1.07348e-06		Unique	TRUE
CE170_HUMAN	Centrosomal protein of 170 kDa OS=Homo sapiens OX=9606 GN=CEP170 PE=1 SV=1	175	0	0	0	2	2	2	0	0	0	2.94703e-07	2.62009e-07	2.31399e-07	0	6	0	7.88111e-07		Unique	TRUE
CSPG2_HUMAN	Versican core protein OS=Homo sapiens OX=9606 GN=VCAN PE=1 SV=3	373	0	0	0	1	6	5	0	0	0	6.91327e-08	3.68779e-07	2.71413e-07	0	12	0	7.09325e-07		Unique	TRUE
DICER_HUMAN	Endoribonuclease Dicer OS=Homo sapiens OX=9606 GN=DICER1 PE=1 SV=3	219	0	0	0	3	2	1	0	0	0	3.5324e-07	2.09368e-07	9.2454e-08	0	6	0	6.55061e-07		Unique	TRUE
SYNE2_HUMAN	Nesprin-2 OS=Homo sapiens OX=9606 GN=SYNE2 PE=1 SV=3	796	2	0	0	4	0	5	6.01711e-08	0	0	1.2958e-07	0	1.27182e-07	2	9	6.01711e-08	2.56763e-07		4.26721	TRUE
MACF1_HUMAN	Microtubule-actin cross-linking factor 1, isoforms 1/2/3/5 OS=Homo sapiens OX=9606 GN=MACF1 PE=1 SV=4	838	1	1	0	3	1	2	2.85777e-08	2.73183e-08	0	9.23144e-08	2.73577e-08	4.83232e-08	2	6	5.58959e-08	1.67995e-07		3.0055	TRUE
H4_HUMAN	Histone H4 OS=Homo sapiens OX=9606 GN=HIST1H4A PE=1 SV=2	11	121	88	157	88	63	134	0.000263429	0.000183142	0.000326323	0.000206292	0.000131302	0.00024665	366	285	0.000772894	0.000584245		0.755918	FALSE
K2C1_HUMAN	Keratin, type II cytoskeletal 1 OS=Homo sapiens OX=9606 GN=KRT1 PE=1 SV=6	66	612	775	565	467	489	486	0.000222064	0.000268816	0.000195725	0.000182459	0.000169859	0.000149095	1952	1442	0.000686605	0.000501413		0.730279	FALSE
K1C10_HUMAN	Keratin, type I cytoskeletal 10 OS=Homo sapiens OX=9606 GN=KRT10 PE=1 SV=6	59	401	488	397	300	338	361	0.000162766	0.00018935	0.000153844	0.000131118	0.000131338	0.000123887	1286	999	0.000505959	0.000386342		0.763583	FALSE
K1C9_HUMAN	Keratin, type I cytoskeletal 9 OS=Homo sapiens OX=9606 GN=KRT9 PE=1 SV=3	62	433	551	326	335	324	352	0.00016725	0.00020345	0.000120217	0.00013933	0.000119806	0.000114953	1310	1011	0.000490917	0.000374089		0.76202	FALSE
K22E_HUMAN	Keratin, type II cytoskeletal 2 epidermal OS=Homo sapiens OX=9606 GN=KRT2 PE=1 SV=2	65	418	514	357	322	347	356	0.000154005	0.000181029	0.000125573	0.000127742	0.000122388	0.000110894	1289	1025	0.000460606	0.000361024		0.783803	FALSE
HS71A_HUMAN	Heat shock 70 kDa protein 1A OS=Homo sapiens OX=9606 GN=HSPA1A PE=1 SV=1	70	284	268	224	292	328	358	9.71608e-05	8.76464e-05	7.31629e-05	0.000107566	0.000107424	0.000103551	776	978	0.00025797	0.000318541		1.2348	FALSE
H2B1J_HUMAN	Histone H2B type 1-J OS=Homo sapiens OX=9606 GN=HIST1H2BJ PE=1 SV=3	14	94	61	96	59	44	95	0.000160794	9.97469e-05	0.000156778	0.000108672	7.20525e-05	0.000137393	251	198	0.000417319	0.000318117		0.762288	FALSE
H2B1K_HUMAN	Histone H2B type 1-K OS=Homo sapiens OX=9606 GN=HIST1H2BK PE=1 SV=3	14	90	55	91	57	41	91	0.000153952	8.99357e-05	0.000148612	0.000104988	6.71398e-05	0.000131608	236	189	0.0003925	0.000303736		0.77385	FALSE
K2C5_HUMAN	Keratin, type II cytoskeletal 5 OS=Homo sapiens OX=9606 GN=KRT5 PE=1 SV=3	62	294	390	315	219	232	235	0.00011356	0.000144003	0.000116161	9.10845e-05	8.57868e-05	7.67443e-05	999	686	0.000373724	0.000253616		0.678618	FALSE
RL40_HUMAN	Ubiquitin-60S ribosomal protein L40 OS=Homo sapiens OX=9606 GN=UBA52 PE=1 SV=2	15	91	45	82	59	28	78	0.000145285	6.86782e-05	0.000124987	0.000101427	4.27948e-05	0.000105287	218	165	0.00033895	0.000249508		0.736121	FALSE
H2A1H_HUMAN	Histone H2A type 1-H OS=Homo sapiens OX=9606 GN=HIST1H2AH PE=1 SV=3	14	57	36	63	42	34	61	9.75029e-05	5.8867e-05	0.000102885	7.73595e-05	5.56769e-05	8.82209e-05	156	137	0.000259255	0.000221257		0.853434	FALSE
K1C14_HUMAN	Keratin, type I cytoskeletal 14 OS=Homo sapiens OX=9606 GN=KRT14 PE=1 SV=4	52	202	266	241	141	150	165	9.30291e-05	0.000117105	0.000105963	6.99211e-05	6.61321e-05	6.42466e-05	709	456	0.000316097	0.0002003		0.633665	FALSE
H12_HUMAN	Histone H1.2 OS=Homo sapiens OX=9606 GN=HIST1H1C PE=1 SV=2	21	72	41	70	68	32	74	8.21077e-05	4.46953e-05	7.62114e-05	8.34991e-05	3.49345e-05	7.13481e-05	183	174	0.000203014	0.000189782		0.934819	FALSE
ACTB_HUMAN	Actin, cytoplasmic 1 OS=Homo sapiens OX=9606 GN=ACTB PE=1 SV=1	42	157	113	157	121	77	151	8.95202e-05	6.15923e-05	8.54656e-05	7.42896e-05	4.20306e-05	7.27943e-05	427	349	0.000236578	0.000189115		0.799375	FALSE
K1C16_HUMAN	Keratin, type I cytoskeletal 16 OS=Homo sapiens OX=9606 GN=KRT16 PE=1 SV=4	51	194	257	268	124	132	164	9.10966e-05	0.000115361	0.000120145	6.26966e-05	5.93373e-05	6.51094e-05	719	420	0.000326603	0.000187143		0.572999	FALSE
K2C6B_HUMAN	Keratin, type II cytoskeletal 6B OS=Homo sapiens OX=9606 GN=KRT6B PE=1 SV=5	60	199	242	301	150	147	166	7.94278e-05	9.2334e-05	0.000114698	6.44662e-05	5.61682e-05	5.60179e-05	742	463	0.00028646	0.000176652		0.616674	FALSE
K2C6A_HUMAN	Keratin, type II cytoskeletal 6A OS=Homo sapiens OX=9606 GN=KRT6A PE=1 SV=3	60	197	240	311	147	143	170	7.86295e-05	9.15709e-05	0.000118509	6.31769e-05	5.46398e-05	5.73677e-05	748	460	0.000288709	0.000175184		0.606785	FALSE
TBB5_HUMAN	Tubulin beta chain OS=Homo sapiens OX=9606 GN=TUBB PE=1 SV=2	50	120	100	102	97	141	149	5.74754e-05	4.57854e-05	4.66414e-05	5.00258e-05	6.46507e-05	6.03373e-05	322	387	0.000149902	0.000175014		1.16752	FALSE
H13_HUMAN	Histone H1.3 OS=Homo sapiens OX=9606 GN=HIST1H1D PE=1 SV=2	22	0	0	68	65	32	71	0	0	7.06687e-05	7.61874e-05	3.33466e-05	6.5344e-05	68	168	7.06687e-05	0.000174878		2.47462	FALSE
HSP7C_HUMAN	Heat shock cognate 71 kDa protein OS=Homo sapiens OX=9606 GN=HSPA8 PE=1 SV=1	71	140	134	103	175	167	198	4.72216e-05	4.3206e-05	3.31681e-05	6.35582e-05	5.3924e-05	5.64646e-05	377	540	0.000123596	0.000173947		1.40739	FALSE
K2C6C_HUMAN	Keratin, type II cytoskeletal 6C OS=Homo sapiens OX=9606 GN=KRT6C PE=1 SV=3	60	197	242	311	146	141	168	7.86295e-05	9.2334e-05	0.000118509	6.27471e-05	5.38756e-05	5.66928e-05	750	455	0.000289472	0.000173316		0.598729	FALSE
ROA2_HUMAN	Heterogeneous nuclear ribonucleoproteins A2/B1 OS=Homo sapiens OX=9606 GN=HNRNPA2B1 PE=1 SV=2	37	129	51	120	98	37	149	8.34947e-05	3.15548e-05	7.41516e-05	6.82993e-05	2.29258e-05	8.15369e-05	300	284	0.000189201	0.000172762		0.913113	FALSE
VIME_HUMAN	Vimentin OS=Homo sapiens OX=9606 GN=VIM PE=1 SV=4	54	222	105	199	162	58	174	9.84532e-05	4.45136e-05	8.42559e-05	7.73595e-05	2.4624e-05	6.52417e-05	526	394	0.000227223	0.000167225		0.735952	FALSE
H31_HUMAN	Histone H3.1 OS=Homo sapiens OX=9606 GN=HIST1H3A PE=1 SV=2	15	40	26	50	37	22	45	6.38615e-05	3.96807e-05	7.62114e-05	6.36067e-05	3.36245e-05	6.07423e-05	116	104	0.000179754	0.000157973		0.878833	FALSE
ACTC_HUMAN	Actin, alpha cardiac muscle 1 OS=Homo sapiens OX=9606 GN=ACTC1 PE=1 SV=1	42	113	81	118	90	56	106	6.44317e-05	4.41503e-05	6.42353e-05	5.52568e-05	3.05677e-05	5.11006e-05	312	252	0.000172817	0.000136925		0.792311	FALSE
TBB4B_HUMAN	Tubulin beta-4B chain OS=Homo sapiens OX=9606 GN=TUBB4B PE=1 SV=1	50	92	83	80	75	111	112	4.40645e-05	3.80019e-05	3.65815e-05	3.86797e-05	5.08953e-05	4.53542e-05	255	298	0.000118648	0.000134929		1.13722	FALSE
HNRPM_HUMAN	Heterogeneous nuclear ribonucleoprotein M OS=Homo sapiens OX=9606 GN=HNRNPM PE=1 SV=3	78	246	72	118	142	105	200	7.55286e-05	2.11317e-05	3.45882e-05	4.69446e-05	3.08616e-05	5.19165e-05	436	447	0.000131249	0.000129723		0.988375	FALSE
K1C17_HUMAN	Keratin, type I cytoskeletal 17 OS=Homo sapiens OX=9606 GN=KRT17 PE=1 SV=2	48	121	150	146	82	80	108	6.03691e-05	7.15398e-05	6.95429e-05	4.40519e-05	3.82096e-05	4.55567e-05	417	270	0.000201452	0.000127818		0.634486	FALSE
ROA1_HUMAN	Heterogeneous nuclear ribonucleoprotein A1 OS=Homo sapiens OX=9606 GN=HNRNPA1 PE=1 SV=5	39	105	22	97	84	24	110	6.44756e-05	1.29138e-05	5.68654e-05	5.55401e-05	1.41082e-05	5.71081e-05	224	218	0.000134255	0.000126756		0.944148	FALSE
HNRPC_HUMAN	Heterogeneous nuclear ribonucleoproteins C1/C2 OS=Homo sapiens OX=9606 GN=HNRNPC PE=1 SV=4	34	117	46	108	74	23	92	8.24096e-05	3.09725e-05	7.2625e-05	5.61235e-05	1.55086e-05	5.47871e-05	271	189	0.000186007	0.000126419		0.679648	FALSE
NPM_HUMAN	Nucleophosmin OS=Homo sapiens OX=9606 GN=NPM1 PE=1 SV=2	33	76	26	58	56	40	85	5.51532e-05	1.80367e-05	4.01842e-05	4.37589e-05	2.77888e-05	5.21525e-05	160	181	0.000113374	0.0001237		1.09108	FALSE
H2AV_HUMAN	Histone H2A.V OS=Homo sapiens OX=9606 GN=H2AFV PE=1 SV=3	14	28	19	35	23	19	32	4.78962e-05	3.10687e-05	5.71585e-05	4.23635e-05	3.11136e-05	4.62798e-05	82	74	0.000136123	0.000119757		0.879767	FALSE
TBA1C_HUMAN	Tubulin alpha-1C chain OS=Homo sapiens OX=9606 GN=TUBA1C PE=1 SV=1	50	53	58	50	58	99	93	2.5385e-05	2.65556e-05	2.28634e-05	2.99123e-05	4.53931e-05	3.76602e-05	161	250	7.48039e-05	0.000112966		1.51016	FALSE
K2C8_HUMAN	Keratin, type II cytoskeletal 8 OS=Homo sapiens OX=9606 GN=KRT8 PE=1 SV=7	54	116	106	115	90	71	87	5.1444e-05	4.49376e-05	4.86906e-05	4.29775e-05	3.01432e-05	3.26208e-05	337	248	0.000145072	0.000105741		0.728889	FALSE
ADT2_HUMAN	ADP/ATP translocase 2 OS=Homo sapiens OX=9606 GN=SLC25A5 PE=1 SV=7	33	24	31	32	43	57	53	1.74168e-05	2.15053e-05	2.21706e-05	3.36006e-05	3.95991e-05	3.25186e-05	87	153	6.10927e-05	0.000105718		1.73046	FALSE
ADT3_HUMAN	ADP/ATP translocase 3 OS=Homo sapiens OX=9606 GN=SLC25A6 PE=1 SV=4	33	25	32	31	44	55	52	1.81425e-05	2.2199e-05	2.14778e-05	3.4382e-05	3.82096e-05	3.1905e-05	88	151	6.18192e-05	0.000104497		1.69036	FALSE
PRDX1_HUMAN	Peroxiredoxin-1 OS=Homo sapiens OX=9606 GN=PRDX1 PE=1 SV=1	22	33	45	37	26	43	22	3.59221e-05	4.6826e-05	3.84521e-05	3.04749e-05	4.48095e-05	2.02474e-05	115	91	0.0001212	9.55319e-05		0.788215	FALSE
DCD_HUMAN	Dermcidin OS=Homo sapiens OX=9606 GN=DCD PE=1 SV=2	11	19	12	11	17	14	14	4.13649e-05	2.49739e-05	2.28634e-05	3.98518e-05	2.91783e-05	2.57694e-05	42	45	8.92022e-05	9.47996e-05		1.06275	FALSE
H2A2B_HUMAN	Histone H2A type 2-B OS=Homo sapiens OX=9606 GN=HIST2H2AB PE=1 SV=3	14	15	0	22	17	15	24	2.56587e-05	0	3.59282e-05	3.13122e-05	2.45633e-05	3.47099e-05	37	56	6.15869e-05	9.05854e-05		1.47086	FALSE
RL26_HUMAN	60S ribosomal protein L26 OS=Homo sapiens OX=9606 GN=RPL26 PE=1 SV=1	17	12	7	8	17	25	26	1.69045e-05	9.42642e-06	1.07593e-05	2.57865e-05	3.37144e-05	3.09666e-05	27	68	3.70902e-05	9.04675e-05		2.43912	FALSE
RL28_HUMAN	60S ribosomal protein L28 OS=Homo sapiens OX=9606 GN=RPL28 PE=1 SV=3	16	7	8	10	12	28	22	1.04773e-05	1.14464e-05	1.42896e-05	1.93399e-05	4.01201e-05	2.78402e-05	25	62	3.62133e-05	8.73002e-05		2.41072	FALSE
TBB2B_HUMAN	Tubulin beta-2B chain OS=Homo sapiens OX=9606 GN=TUBB2B PE=1 SV=1	50	0	0	70	0	99	101	0	0	3.20088e-05	0	4.53931e-05	4.08998e-05	70	200	3.20088e-05	8.62929e-05		2.69591	FALSE
RS13_HUMAN	40S ribosomal protein S13 OS=Homo sapiens OX=9606 GN=RPS13 PE=1 SV=2	17	15	12	16	17	24	23	2.11307e-05	1.61596e-05	2.15185e-05	2.57865e-05	3.23658e-05	2.73936e-05	43	64	5.88087e-05	8.55459e-05		1.45465	FALSE
EF1A1_HUMAN	Elongation factor 1-alpha 1 OS=Homo sapiens OX=9606 GN=EEF1A1 PE=1 SV=1	50	79	75	60	61	62	61	3.7838e-05	3.43391e-05	2.74361e-05	3.14595e-05	2.8428e-05	2.47019e-05	214	184	9.96132e-05	8.45894e-05		0.849179	FALSE
RL13_HUMAN	60S ribosomal protein L13 OS=Homo sapiens OX=9606 GN=RPL13 PE=1 SV=4	24	10	12	17	22	33	33	9.97837e-06	1.14464e-05	1.61949e-05	2.36376e-05	3.1523e-05	2.78402e-05	39	88	3.76196e-05	8.30008e-05		2.20631	FALSE
RL6_HUMAN	60S ribosomal protein L6 OS=Homo sapiens OX=9606 GN=RPL6 PE=1 SV=3	33	15	21	14	18	49	53	1.08855e-05	1.45681e-05	9.69963e-06	1.40654e-05	3.40413e-05	3.25186e-05	50	120	3.51532e-05	8.06253e-05		2.29354	FALSE
RL7_HUMAN	60S ribosomal protein L7 OS=Homo sapiens OX=9606 GN=RPL7 PE=1 SV=1	29	18	13	15	27	32	43	1.48643e-05	1.02623e-05	1.18259e-05	2.40081e-05	2.52974e-05	3.0022e-05	46	102	3.69525e-05	7.93276e-05		2.14675	FALSE
RL7A_HUMAN	60S ribosomal protein L7a OS=Homo sapiens OX=9606 GN=RPL7A PE=1 SV=2	30	20	17	22	26	39	40	1.59654e-05	1.29725e-05	1.67665e-05	2.23483e-05	2.98035e-05	2.69966e-05	59	105	4.57044e-05	7.91484e-05		1.73174	FALSE
NUCL_HUMAN	Nucleolin OS=Homo sapiens OX=9606 GN=NCL PE=1 SV=3	77	84	59	52	76	105	84	2.61252e-05	1.75412e-05	1.54402e-05	2.54516e-05	3.12624e-05	2.20881e-05	195	265	5.91066e-05	7.88021e-05		1.33322	FALSE
RS3A_HUMAN	40S ribosomal protein S3a OS=Homo sapiens OX=9606 GN=RPS3A PE=1 SV=2	30	18	17	11	33	35	34	1.43688e-05	1.29725e-05	8.38325e-06	2.83651e-05	2.67468e-05	2.29471e-05	46	102	3.57246e-05	7.8059e-05		2.18502	FALSE
RL15_HUMAN	60S ribosomal protein L15 OS=Homo sapiens OX=9606 GN=RPL15 PE=1 SV=2	24	12	13	20	18	30	33	1.1974e-05	1.24002e-05	1.90528e-05	1.93399e-05	2.86572e-05	2.78402e-05	45	81	4.34271e-05	7.58373e-05		1.74631	FALSE
RL35A_HUMAN	60S ribosomal protein L35a OS=Homo sapiens OX=9606 GN=RPL35A PE=1 SV=2	13	4	6	10	7	21	15	7.36864e-06	1.05659e-05	1.75872e-05	1.3885e-05	3.7034e-05	2.33624e-05	20	43	3.55218e-05	7.42814e-05		2.09115	FALSE
RS9_HUMAN	40S ribosomal protein S9 OS=Homo sapiens OX=9606 GN=RPS9 PE=1 SV=3	23	12	11	14	15	33	27	1.24947e-05	1.09487e-05	1.39169e-05	1.68173e-05	3.28935e-05	2.37687e-05	37	75	3.73602e-05	7.34795e-05		1.96679	FALSE
RL27_HUMAN	60S ribosomal protein L27 OS=Homo sapiens OX=9606 GN=RPL27 PE=1 SV=2	16	7	7	8	10	24	18	1.04773e-05	1.00156e-05	1.14317e-05	1.61166e-05	3.43887e-05	2.27784e-05	22	52	3.19246e-05	7.32836e-05		2.29552	FALSE
K1C19_HUMAN	Keratin, type I cytoskeletal 19 OS=Homo sapiens OX=9606 GN=KRT19 PE=1 SV=4	44	58	0	62	45	39	48	3.15679e-05	0	3.22166e-05	2.63725e-05	2.03206e-05	2.20881e-05	120	132	6.37846e-05	6.87812e-05		1.07834	FALSE
RL18_HUMAN	60S ribosomal protein L18 OS=Homo sapiens OX=9606 GN=RPL18 PE=1 SV=2	22	13	11	19	13	27	27	1.41511e-05	1.14464e-05	1.97457e-05	1.52375e-05	2.81362e-05	2.48491e-05	43	67	4.53432e-05	6.82228e-05		1.50459	FALSE
RS3_HUMAN	40S ribosomal protein S3 OS=Homo sapiens OX=9606 GN=RPS3 PE=1 SV=2	27	15	15	17	23	30	27	1.33045e-05	1.27182e-05	1.43955e-05	2.19663e-05	2.54731e-05	2.02474e-05	47	80	4.04182e-05	6.76868e-05		1.67466	FALSE
PARK7_HUMAN	Protein/nucleic acid deglycase DJ-1 OS=Homo sapiens OX=9606 GN=PARK7 PE=1 SV=2	20	17	19	14	20	20	18	2.03559e-05	2.17481e-05	1.60044e-05	2.57865e-05	2.29258e-05	1.82227e-05	50	58	5.81083e-05	6.6935e-05		1.1519	FALSE
RS4X_HUMAN	40S ribosomal protein S4, X isoform OS=Homo sapiens OX=9606 GN=RPS4X PE=1 SV=2	30	16	14	17	18	30	35	1.27723e-05	1.06833e-05	1.29559e-05	1.54719e-05	2.29258e-05	2.3622e-05	47	83	3.64115e-05	6.20197e-05		1.7033	FALSE
ROA3_HUMAN	Heterogeneous nuclear ribonucleoprotein A3 OS=Homo sapiens OX=9606 GN=HNRNPA3 PE=1 SV=2	40	55	16	58	43	8	56	3.29286e-05	9.15709e-06	3.3152e-05	2.77205e-05	4.58516e-06	2.83464e-05	129	107	7.52377e-05	6.0652e-05		0.806139	FALSE
RL4_HUMAN	60S ribosomal protein L4 OS=Homo sapiens OX=9606 GN=RPL4 PE=1 SV=5	48	35	31	30	32	44	53	1.74621e-05	1.47849e-05	1.42896e-05	1.7191e-05	2.10153e-05	2.23565e-05	96	129	4.65367e-05	6.05628e-05		1.3014	FALSE
RL3_HUMAN	60S ribosomal protein L3 OS=Homo sapiens OX=9606 GN=RPL3 PE=1 SV=2	46	13	21	19	29	46	48	6.76794e-06	1.0451e-05	9.44358e-06	1.62567e-05	2.29258e-05	2.11277e-05	53	123	2.66625e-05	6.03102e-05		2.26198	FALSE
K2C1B_HUMAN	Keratin, type II cytoskeletal 1b OS=Homo sapiens OX=9606 GN=KRT77 PE=1 SV=3	62	62	69	53	50	54	59	2.39481e-05	2.54774e-05	1.95445e-05	2.07956e-05	1.99676e-05	1.92677e-05	184	163	6.897e-05	6.00309e-05		0.870391	FALSE
RL13A_HUMAN	60S ribosomal protein L13a OS=Homo sapiens OX=9606 GN=RPL13A PE=1 SV=2	24	6	6	9	11	30	23	5.98702e-06	5.72318e-06	8.57378e-06	1.18188e-05	2.86572e-05	1.94038e-05	21	64	2.0284e-05	5.98798e-05		2.95207	FALSE
RL11_HUMAN	60S ribosomal protein L11 OS=Homo sapiens OX=9606 GN=RPL11 PE=1 SV=2	20	8	4	7	13	22	17	9.57923e-06	4.57854e-06	8.00219e-06	1.67612e-05	2.52184e-05	1.72103e-05	19	52	2.216e-05	5.91899e-05		2.67103	FALSE
RLA0_HUMAN	60S acidic ribosomal protein P0 OS=Homo sapiens OX=9606 GN=RPLP0 PE=1 SV=1	34	21	21	14	18	33	38	1.47915e-05	1.41396e-05	9.41435e-06	1.36517e-05	2.22515e-05	2.26295e-05	56	89	3.83454e-05	5.85326e-05		1.52646	FALSE
RBMX_HUMAN	RNA-binding motif protein, X chromosome OS=Homo sapiens OX=9606 GN=RBMX PE=1 SV=3	42	74	26	59	45	8	52	4.21942e-05	1.41717e-05	3.21177e-05	2.76284e-05	4.36682e-06	2.50682e-05	159	105	8.84836e-05	5.70634e-05		0.644904	FALSE
RS16_HUMAN	40S ribosomal protein S16 OS=Homo sapiens OX=9606 GN=RPS16 PE=1 SV=2	16	7	7	7	8	19	13	1.04773e-05	1.00156e-05	1.00027e-05	1.28932e-05	2.72244e-05	1.6451e-05	21	40	3.04956e-05	5.65687e-05		1.85498	FALSE
NONO_HUMAN	Non-POU domain-containing octamer-binding protein OS=Homo sapiens OX=9606 GN=NONO PE=1 SV=4	54	80	16	47	55	20	53	3.54786e-05	6.78303e-06	1.98996e-05	2.6264e-05	8.49103e-06	1.98725e-05	143	128	6.21613e-05	5.46275e-05		0.878803	FALSE
HNRPL_HUMAN	Heterogeneous nuclear ribonucleoprotein L OS=Homo sapiens OX=9606 GN=HNRNPL PE=1 SV=2	64	92	30	61	65	12	75	3.44254e-05	1.0731e-05	2.17917e-05	2.61894e-05	4.29859e-06	2.37274e-05	183	152	6.6948e-05	5.42154e-05		0.809814	FALSE
HNRPK_HUMAN	Heterogeneous nuclear ribonucleoprotein K OS=Homo sapiens OX=9606 GN=HNRNPK PE=1 SV=1	51	74	27	46	50	16	52	3.47482e-05	1.21197e-05	2.06219e-05	2.52809e-05	7.1924e-06	2.06444e-05	147	118	6.74898e-05	5.31177e-05		0.787048	FALSE
RL1D1_HUMAN	Ribosomal L1 domain-containing protein 1 OS=Homo sapiens OX=9606 GN=RSL1D1 PE=1 SV=3	55	60	20	61	40	11	76	2.61252e-05	8.32463e-06	2.53576e-05	1.87538e-05	4.58516e-06	2.79783e-05	141	127	5.98074e-05	5.13172e-05		0.858041	FALSE
RS11_HUMAN	40S ribosomal protein S11 OS=Homo sapiens OX=9606 GN=RPS11 PE=1 SV=3	18	11	6	8	9	15	17	1.46349e-05	7.63091e-06	1.01615e-05	1.28932e-05	1.91048e-05	1.91226e-05	25	41	3.24274e-05	5.11206e-05		1.57647	FALSE
RL8_HUMAN	60S ribosomal protein L8 OS=Homo sapiens OX=9606 GN=RPL8 PE=1 SV=2	28	9	8	11	18	19	26	7.6976e-06	6.54078e-06	8.98206e-06	1.6577e-05	1.55568e-05	1.88012e-05	28	63	2.32204e-05	5.0935e-05		2.19354	FALSE
RS7_HUMAN	40S ribosomal protein S7 OS=Homo sapiens OX=9606 GN=RPS7 PE=1 SV=1	22	9	5	17	11	15	24	9.79694e-06	5.20289e-06	1.76672e-05	1.28932e-05	1.56312e-05	2.20881e-05	31	50	3.2667e-05	5.06126e-05		1.54935	FALSE
RS6_HUMAN	40S ribosomal protein S6 OS=Homo sapiens OX=9606 GN=RPS6 PE=1 SV=1	29	12	8	13	15	22	28	9.90955e-06	6.31523e-06	1.02491e-05	1.33378e-05	1.7392e-05	1.95492e-05	33	65	2.64739e-05	5.02791e-05		1.89919	FALSE
BIP_HUMAN	Endoplasmic reticulum chaperone BiP OS=Homo sapiens OX=9606 GN=HSPA5 PE=1 SV=2	72	46	68	49	54	52	51	1.53002e-05	2.16209e-05	1.55598e-05	1.93399e-05	1.65575e-05	1.43419e-05	163	157	5.24809e-05	5.02393e-05		0.957288	FALSE
K2C75_HUMAN	Keratin, type II cytoskeletal 75 OS=Homo sapiens OX=9606 GN=KRT75 PE=1 SV=2	60	83	0	0	59	65	0	3.31282e-05	0	0	2.53567e-05	2.48363e-05	0	83	124	3.31282e-05	5.0193e-05		1.51511	FALSE
RS18_HUMAN	40S ribosomal protein S18 OS=Homo sapiens OX=9606 GN=RPS18 PE=1 SV=3	18	11	10	10	9	16	15	1.46349e-05	1.27182e-05	1.27019e-05	1.28932e-05	2.03785e-05	1.68729e-05	31	40	4.0055e-05	5.01446e-05		1.25189	FALSE
RL12_HUMAN	60S ribosomal protein L12 OS=Homo sapiens OX=9606 GN=RPL12 PE=1 SV=1	18	7	8	11	10	13	16	9.31314e-06	1.01745e-05	1.39721e-05	1.43258e-05	1.65575e-05	1.79977e-05	26	39	3.34598e-05	4.88811e-05		1.46089	FALSE
RS15A_HUMAN	40S ribosomal protein S15a OS=Homo sapiens OX=9606 GN=RPS15A PE=1 SV=2	15	6	2	8	6	15	11	9.57923e-06	3.05236e-06	1.21938e-05	1.03146e-05	2.29258e-05	1.48481e-05	16	32	2.48254e-05	4.80885e-05		1.93707	FALSE
RS19_HUMAN	40S ribosomal protein S19 OS=Homo sapiens OX=9606 GN=RPS19 PE=1 SV=2	16	5	5	6	11	15	7	7.48378e-06	7.15398e-06	8.57378e-06	1.77282e-05	2.14929e-05	8.85825e-06	16	33	2.32115e-05	4.80794e-05		2.07136	FALSE
YBOX1_HUMAN	Nuclease-sensitive element-binding protein 1 OS=Homo sapiens OX=9606 GN=YBX1 PE=1 SV=3	36	16	12	9	23	23	29	1.06436e-05	7.63091e-06	5.71585e-06	1.64747e-05	1.4647e-05	1.63104e-05	37	75	2.39904e-05	4.74322e-05		1.97713	FALSE
RL34_HUMAN	60S ribosomal protein L34 OS=Homo sapiens OX=9606 GN=RPL34 PE=1 SV=3	13	5	4	4	6	11	10	9.2108e-06	7.04392e-06	7.0349e-06	1.19015e-05	1.93987e-05	1.55749e-05	13	27	2.32896e-05	4.68751e-05		2.01271	FALSE
SFPQ_HUMAN	Splicing factor, proline- and glutamine-rich OS=Homo sapiens OX=9606 GN=SFPQ PE=1 SV=2	76	105	38	56	63	26	65	3.30862e-05	1.14464e-05	1.68467e-05	2.13756e-05	7.84303e-06	1.73169e-05	199	154	6.13793e-05	4.65355e-05		0.758164	FALSE
CRKL_HUMAN	Crk-like protein OS=Homo sapiens OX=9606 GN=CRKL PE=1 SV=1	34	25	34	19	24	23	21	1.76089e-05	2.28927e-05	1.27766e-05	1.82022e-05	1.55086e-05	1.25058e-05	78	68	5.32782e-05	4.62166e-05		0.867458	FALSE
RL17_HUMAN	60S ribosomal protein L17 OS=Homo sapiens OX=9606 GN=RPL17 PE=1 SV=3	21	8	8	9	8	16	19	9.12308e-06	8.72104e-06	9.79861e-06	9.82342e-06	1.74673e-05	1.83191e-05	25	43	2.76427e-05	4.56098e-05		1.64997	FALSE
RL30_HUMAN	60S ribosomal protein L30 OS=Homo sapiens OX=9606 GN=RPL30 PE=1 SV=2	13	5	5	4	5	13	8	9.2108e-06	8.80489e-06	7.0349e-06	9.91788e-06	2.29258e-05	1.246e-05	14	26	2.50506e-05	4.53036e-05		1.80849	FALSE
RS25_HUMAN	40S ribosomal protein S25 OS=Homo sapiens OX=9606 GN=RPS25 PE=1 SV=1	14	6	6	6	6	12	10	1.02635e-05	9.81117e-06	9.79861e-06	1.10514e-05	1.96507e-05	1.44624e-05	18	28	2.98732e-05	4.51645e-05		1.51187	FALSE
HS90B_HUMAN	Heat shock protein HSP 90-beta OS=Homo sapiens OX=9606 GN=HSP90AB1 PE=1 SV=4	83	48	47	40	37	58	70	1.38495e-05	1.29634e-05	1.10185e-05	1.14952e-05	1.60204e-05	1.70761e-05	135	165	3.78314e-05	4.45918e-05		1.1787	FALSE
RS27_HUMAN	40S ribosomal protein S27 OS=Homo sapiens OX=9606 GN=RPS27 PE=1 SV=3	9	4	2	5	4	8	5	1.06436e-05	5.08727e-06	1.27019e-05	1.14607e-05	2.03785e-05	1.12486e-05	11	17	2.84328e-05	4.30877e-05		1.51542	FALSE
LMNB1_HUMAN	Lamin-B1 OS=Homo sapiens OX=9606 GN=LMNB1 PE=1 SV=2	66	128	26	72	48	7	71	4.64448e-05	9.01835e-06	2.49419e-05	1.87538e-05	2.43152e-06	2.17813e-05	226	126	8.0405e-05	4.29667e-05		0.534378	FALSE
HNRPD_HUMAN	Heterogeneous nuclear ribonucleoprotein D0 OS=Homo sapiens OX=9606 GN=HNRNPD PE=1 SV=1	38	28	12	30	26	11	35	1.7646e-05	7.22928e-06	1.80501e-05	1.76434e-05	6.63641e-06	1.86489e-05	70	72	4.29253e-05	4.29287e-05		1.00008	FALSE
PTBP1_HUMAN	Polypyrimidine tract-binding protein 1 OS=Homo sapiens OX=9606 GN=PTBP1 PE=1 SV=1	57	66	24	45	40	15	52	2.77294e-05	9.63904e-06	1.80501e-05	1.80958e-05	6.0331e-06	1.84713e-05	135	107	5.54185e-05	4.26002e-05		0.768701	FALSE
DDX21_HUMAN	Nucleolar RNA helicase 2 OS=Homo sapiens OX=9606 GN=DDX21 PE=1 SV=5	87	112	32	64	62	20	81	3.08297e-05	8.42031e-06	1.68191e-05	1.83766e-05	5.2703e-06	1.8851e-05	208	163	5.60691e-05	4.24979e-05		0.757956	FALSE
ROA0_HUMAN	Heterogeneous nuclear ribonucleoprotein A0 OS=Homo sapiens OX=9606 GN=HNRNPA0 PE=1 SV=1	31	22	0	25	22	7	29	1.69954e-05	0	1.84382e-05	1.83001e-05	5.17679e-06	1.89411e-05	47	58	3.54336e-05	4.2418e-05		1.19711	FALSE
HNRPU_HUMAN	Heterogeneous nuclear ribonucleoprotein U OS=Homo sapiens OX=9606 GN=HNRNPU PE=1 SV=6	91	71	45	65	62	40	66	1.86848e-05	1.13206e-05	1.6331e-05	1.75688e-05	1.00773e-05	1.46849e-05	181	168	4.63364e-05	4.2331e-05		0.91356	FALSE
RL24_HUMAN	60S ribosomal protein L24 OS=Homo sapiens OX=9606 GN=RPL24 PE=1 SV=1	18	6	7	8	8	12	13	7.98269e-06	8.90273e-06	1.01615e-05	1.14607e-05	1.52839e-05	1.46231e-05	21	33	2.70469e-05	4.13677e-05		1.52948	FALSE
HNRH1_HUMAN	Heterogeneous nuclear ribonucleoprotein H OS=Homo sapiens OX=9606 GN=HNRNPH1 PE=1 SV=4	49	47	19	30	34	13	41	2.29706e-05	8.87677e-06	1.3998e-05	1.78927e-05	6.08235e-06	1.69417e-05	96	88	4.58454e-05	4.09167e-05		0.892494	FALSE
H2AX_HUMAN	Histone H2AX OS=Homo sapiens OX=9606 GN=H2AFX PE=1 SV=2	15	25	0	30	0	0	30	3.99135e-05	0	4.57268e-05	0	0	4.04948e-05	55	30	8.56403e-05	4.04948e-05		0.472848	FALSE
RS8_HUMAN	40S ribosomal protein S8 OS=Homo sapiens OX=9606 GN=RPS8 PE=1 SV=2	24	10	6	8	10	17	16	9.97837e-06	5.72318e-06	7.62114e-06	1.07444e-05	1.62391e-05	1.34983e-05	24	43	2.33227e-05	4.04818e-05		1.73572	FALSE
RL18A_HUMAN	60S ribosomal protein L18a OS=Homo sapiens OX=9606 GN=RPL18A PE=1 SV=2	21	3	5	5	10	13	14	3.42115e-06	5.45065e-06	5.44367e-06	1.22793e-05	1.41922e-05	1.34983e-05	13	37	1.43155e-05	3.99697e-05		2.79206	FALSE
ILF2_HUMAN	Interleukin enhancer-binding factor 2 OS=Homo sapiens OX=9606 GN=ILF2 PE=1 SV=2	43	30	11	27	26	13	35	1.6708e-05	5.85628e-06	1.43561e-05	1.55918e-05	6.93105e-06	1.64805e-05	68	74	3.69203e-05	3.90033e-05		1.05642	FALSE
RS2_HUMAN	40S ribosomal protein S2 OS=Homo sapiens OX=9606 GN=RPS2 PE=1 SV=2	31	9	20	15	10	22	21	6.95267e-06	1.47695e-05	1.10629e-05	8.31822e-06	1.62699e-05	1.3716e-05	44	53	3.27851e-05	3.83041e-05		1.16834	FALSE
K1C13_HUMAN	Keratin, type I cytoskeletal 13 OS=Homo sapiens OX=9606 GN=KRT13 PE=1 SV=4	50	76	82	74	38	0	46	3.64011e-05	3.75441e-05	3.38379e-05	1.95977e-05	0	1.86276e-05	232	84	0.000107783	3.82254e-05		0.354651	FALSE
PARP1_HUMAN	Poly [ADP-ribose] polymerase 1 OS=Homo sapiens OX=9606 GN=PARP1 PE=1 SV=4	113	88	75	98	52	26	117	1.86498e-05	1.51943e-05	1.98284e-05	1.18663e-05	5.27496e-06	2.09641e-05	261	195	5.36726e-05	3.81055e-05		0.709961	FALSE
RL37A_HUMAN	60S ribosomal protein L37a OS=Homo sapiens OX=9606 GN=RPL37A PE=1 SV=2	10	3	1	6	3	7	7	7.18442e-06	2.28927e-06	1.3718e-05	7.73595e-06	1.60481e-05	1.41732e-05	10	17	2.31917e-05	3.79572e-05		1.63667	FALSE
HNRPR_HUMAN	Heterogeneous nuclear ribonucleoprotein R OS=Homo sapiens OX=9606 GN=HNRNPR PE=1 SV=1	71	76	21	49	45	12	62	2.56346e-05	6.77109e-06	1.5779e-05	1.63435e-05	3.87478e-06	1.76808e-05	146	119	4.81846e-05	3.78992e-05		0.786541	FALSE
GRP75_HUMAN	Stress-70 protein, mitochondrial OS=Homo sapiens OX=9606 GN=HSPA9 PE=1 SV=2	74	30	31	21	42	37	41	9.70868e-06	9.5902e-06	6.48827e-06	1.46356e-05	1.14629e-05	1.12182e-05	82	120	2.57871e-05	3.73166e-05		1.4471	FALSE
FBRL_HUMAN	rRNA 2'-O-methyltransferase fibrillarin OS=Homo sapiens OX=9606 GN=FBL PE=1 SV=2	34	30	10	23	21	6	29	2.11307e-05	6.73315e-06	1.54664e-05	1.59269e-05	4.04573e-06	1.72699e-05	63	56	4.33302e-05	3.72425e-05		0.859505	FALSE
PRDX2_HUMAN	Peroxiredoxin-2 OS=Homo sapiens OX=9606 GN=PRDX2 PE=1 SV=5	22	14	16	14	9	15	12	1.52397e-05	1.66493e-05	1.45494e-05	1.0549e-05	1.56312e-05	1.1044e-05	44	36	4.64384e-05	3.72243e-05		0.801584	FALSE
HS90A_HUMAN	Heat shock protein HSP 90-alpha OS=Homo sapiens OX=9606 GN=HSP90AA1 PE=1 SV=5	85	30	38	27	33	49	54	8.45226e-06	1.02344e-05	7.2625e-06	1.00112e-05	1.3216e-05	1.28631e-05	95	136	2.59492e-05	3.60903e-05		1.39081	FALSE
MATR3_HUMAN	Matrin-3 OS=Homo sapiens OX=9606 GN=MATR3 PE=1 SV=2	95	96	34	76	66	10	71	2.42002e-05	8.19319e-06	1.82907e-05	1.79148e-05	2.41324e-06	1.51323e-05	206	147	5.06841e-05	3.54603e-05		0.699635	FALSE
RS17_HUMAN	40S ribosomal protein S17 OS=Homo sapiens OX=9606 GN=RPS17 PE=1 SV=2	16	4	4	6	6	9	10	5.98702e-06	5.72318e-06	8.57378e-06	9.66993e-06	1.28958e-05	1.26546e-05	14	25	2.0284e-05	3.52203e-05		1.73636	FALSE
DDX5_HUMAN	Probable ATP-dependent RNA helicase DDX5 OS=Homo sapiens OX=9606 GN=DDX5 PE=1 SV=1	69	64	25	43	40	25	40	2.22127e-05	8.29447e-06	1.42482e-05	1.49487e-05	8.30645e-06	1.17376e-05	132	105	4.47554e-05	3.49928e-05		0.781867	FALSE
HORN_HUMAN	Hornerin OS=Homo sapiens OX=9606 GN=HRNR PE=1 SV=2	282	174	209	103	167	124	131	1.47765e-05	1.69666e-05	8.35082e-06	1.52707e-05	1.00808e-05	9.40572e-06	486	422	4.00939e-05	3.47573e-05		0.866897	FALSE
SRSF1_HUMAN	Serine/arginine-rich splicing factor 1 OS=Homo sapiens OX=9606 GN=SRSF1 PE=1 SV=2	28	28	3	18	18	3	21	2.39481e-05	2.45279e-06	1.46979e-05	1.6577e-05	2.45633e-06	1.51856e-05	49	42	4.10988e-05	3.42189e-05		0.832602	FALSE
DHX9_HUMAN	ATP-dependent RNA helicase A OS=Homo sapiens OX=9606 GN=DHX9 PE=1 SV=4	141	100	47	90	93	35	79	1.69845e-05	7.63091e-06	1.45937e-05	1.70081e-05	5.6908e-06	1.13443e-05	237	207	3.9209e-05	3.40432e-05		0.868249	FALSE
BOLA2_HUMAN	BolA-like protein 2 OS=Homo sapiens OX=9606 GN=BOLA2 PE=1 SV=1	10	4	2	5	4	5	6	9.57923e-06	4.57854e-06	1.14317e-05	1.03146e-05	1.14629e-05	1.21485e-05	11	15	2.55895e-05	3.39259e-05		1.32578	FALSE
XRCC6_HUMAN	X-ray repair cross-complementing protein 6 OS=Homo sapiens OX=9606 GN=XRCC6 PE=1 SV=2	70	40	16	36	37	16	52	1.36846e-05	5.23262e-06	1.17583e-05	1.363e-05	5.24018e-06	1.50409e-05	92	105	3.06756e-05	3.39111e-05		1.10548	FALSE
RS14_HUMAN	40S ribosomal protein S14 OS=Homo sapiens OX=9606 GN=RPS14 PE=1 SV=3	16	5	5	6	6	8	10	7.48378e-06	7.15398e-06	8.57378e-06	9.66993e-06	1.14629e-05	1.26546e-05	16	24	2.32115e-05	3.37875e-05		1.45563	FALSE
MPCP_HUMAN	Phosphate carrier protein, mitochondrial OS=Homo sapiens OX=9606 GN=SLC25A3 PE=1 SV=2	40	7	9	11	14	22	24	4.19091e-06	5.15086e-06	6.28744e-06	9.02527e-06	1.26092e-05	1.21485e-05	27	60	1.56292e-05	3.37829e-05		2.16152	FALSE
RL38_HUMAN	60S ribosomal protein L38 OS=Homo sapiens OX=9606 GN=RPL38 PE=1 SV=2	8	3	3	3	2	6	4	8.98053e-06	8.58477e-06	8.57378e-06	6.44662e-06	1.71943e-05	1.01237e-05	9	12	2.61391e-05	3.37647e-05		1.29173	FALSE
FAS_HUMAN	Fatty acid synthase OS=Homo sapiens OX=9606 GN=FASN PE=1 SV=3	273	153	149	129	120	163	111	1.34215e-05	1.24946e-05	1.08036e-05	1.13347e-05	1.36883e-05	8.23247e-06	431	394	3.67196e-05	3.32555e-05		0.90566	FALSE
PCBP1_HUMAN	Poly(rC)-binding protein 1 OS=Homo sapiens OX=9606 GN=PCBP1 PE=1 SV=2	37	17	21	14	17	17	17	1.10032e-05	1.29932e-05	8.65102e-06	1.18478e-05	1.05335e-05	9.30287e-06	52	51	3.26474e-05	3.16842e-05		0.970498	FALSE
K2C4_HUMAN	Keratin, type II cytoskeletal 4 OS=Homo sapiens OX=9606 GN=KRT4 PE=1 SV=4	57	51	51	50	26	22	31	2.14272e-05	2.0483e-05	2.00556e-05	1.17623e-05	8.84855e-06	1.10118e-05	152	79	6.19658e-05	3.16226e-05		0.510323	FALSE
RL35_HUMAN	60S ribosomal protein L35 OS=Homo sapiens OX=9606 GN=RPL35 PE=1 SV=2	15	3	2	4	5	8	8	4.78962e-06	3.05236e-06	6.09691e-06	8.5955e-06	1.22271e-05	1.07986e-05	9	21	1.39389e-05	3.16212e-05		2.26856	FALSE
HNRPQ_HUMAN	Heterogeneous nuclear ribonucleoprotein Q OS=Homo sapiens OX=9606 GN=SYNCRIP PE=1 SV=2	70	46	13	35	33	12	51	1.57373e-05	4.25151e-06	1.14317e-05	1.21565e-05	3.93014e-06	1.47517e-05	94	96	3.14205e-05	3.08383e-05		0.981471	FALSE
ILF3_HUMAN	Interleukin enhancer-binding factor 3 OS=Homo sapiens OX=9606 GN=ILF3 PE=1 SV=3	95	83	33	65	52	14	61	2.09231e-05	7.95221e-06	1.56434e-05	1.41147e-05	3.37854e-06	1.3001e-05	181	127	4.45187e-05	3.04942e-05		0.684976	FALSE
MIF_HUMAN	Macrophage migration inhibitory factor OS=Homo sapiens OX=9606 GN=MIF PE=1 SV=4	12	7	7	5	4	7	5	1.39697e-05	1.33541e-05	9.52642e-06	8.5955e-06	1.33734e-05	8.43643e-06	19	16	3.68502e-05	3.04053e-05		0.825105	FALSE
RL19_HUMAN	60S ribosomal protein L19 OS=Homo sapiens OX=9606 GN=RPL19 PE=1 SV=1	23	3	7	5	5	14	12	3.12366e-06	6.96735e-06	4.97031e-06	5.60576e-06	1.39548e-05	1.05639e-05	15	31	1.50613e-05	3.01245e-05		2.00012	FALSE
DESP_HUMAN	Desmoplakin OS=Homo sapiens OX=9606 GN=DSP PE=1 SV=3	332	178	254	185	148	164	119	1.28396e-05	1.75143e-05	1.27402e-05	1.14952e-05	1.13248e-05	7.25736e-06	617	431	4.30941e-05	3.00773e-05		0.697945	FALSE
S10A8_HUMAN	Protein S100-A8 OS=Homo sapiens OX=9606 GN=S100A8 PE=1 SV=1	11	3	10	16	3	2	10	6.53129e-06	2.08116e-05	3.32559e-05	7.03268e-06	4.16833e-06	1.84067e-05	29	15	6.05987e-05	2.96078e-05		0.488587	FALSE
RL31_HUMAN	60S ribosomal protein L31 OS=Homo sapiens OX=9606 GN=RPL31 PE=1 SV=1	14	4	3	6	4	9	5	6.84231e-06	4.90558e-06	9.79861e-06	7.36757e-06	1.4738e-05	7.23122e-06	13	18	2.15465e-05	2.93368e-05		1.36156	FALSE
DDX3X_HUMAN	ATP-dependent RNA helicase DDX3X OS=Homo sapiens OX=9606 GN=DDX3X PE=1 SV=3	73	64	28	44	35	19	39	2.09956e-05	8.78077e-06	1.37807e-05	1.23634e-05	5.96699e-06	1.08171e-05	136	93	4.3557e-05	2.91475e-05		0.66918	FALSE
H2AY_HUMAN	Core histone macro-H2A.1 OS=Homo sapiens OX=9606 GN=H2AFY PE=1 SV=4	40	29	9	31	19	1	32	1.73624e-05	5.15086e-06	1.77191e-05	1.22486e-05	5.73145e-07	1.61979e-05	69	52	4.02324e-05	2.90197e-05		0.721301	FALSE
SYFB_HUMAN	Phenylalanine--tRNA ligase beta subunit OS=Homo sapiens OX=9606 GN=FARSB PE=1 SV=3	66	36	33	27	32	29	20	1.30626e-05	1.14464e-05	9.35321e-06	1.25025e-05	1.00735e-05	6.13558e-06	96	81	3.38622e-05	2.87116e-05		0.847895	FALSE
PLAK_HUMAN	Junction plakoglobin OS=Homo sapiens OX=9606 GN=JUP PE=1 SV=3	82	49	89	80	29	45	28	1.43104e-05	2.4847e-05	2.23058e-05	9.11961e-06	1.25812e-05	6.91375e-06	218	102	6.14632e-05	2.86146e-05		0.465557	FALSE
RSSA_HUMAN	40S ribosomal protein SA OS=Homo sapiens OX=9606 GN=RPSA PE=1 SV=4	33	11	17	7	11	15	15	7.98269e-06	1.17932e-05	4.84982e-06	8.5955e-06	1.04208e-05	9.20337e-06	35	41	2.46257e-05	2.82197e-05		1.14594	FALSE
KRT86_HUMAN	Keratin, type II cuticular Hb6 OS=Homo sapiens OX=9606 GN=KRT86 PE=1 SV=1	53	19	11	0	26	28	9	8.58516e-06	4.75132e-06	0	1.265e-05	1.21117e-05	3.43824e-06	30	63	1.33365e-05	2.82e-05		2.1145	FALSE
DEK_HUMAN	Protein DEK OS=Homo sapiens OX=9606 GN=DEK PE=1 SV=1	43	30	16	32	15	3	37	1.6708e-05	8.51822e-06	1.70146e-05	8.99529e-06	1.59947e-06	1.74222e-05	78	55	4.22408e-05	2.8017e-05		0.663267	FALSE
RL27A_HUMAN	60S ribosomal protein L27a OS=Homo sapiens OX=9606 GN=RPL27A PE=1 SV=2	17	3	2	3	4	9	8	4.22613e-06	2.69326e-06	4.03472e-06	6.06741e-06	1.21372e-05	9.5282e-06	8	21	1.09541e-05	2.77328e-05		2.53172	FALSE
SRSF9_HUMAN	Serine/arginine-rich splicing factor 9 OS=Homo sapiens OX=9606 GN=SRSF9 PE=1 SV=1	26	14	0	10	14	0	17	1.28951e-05	0	8.79362e-06	1.3885e-05	0	1.32387e-05	24	31	2.16887e-05	2.71237e-05		1.25059	FALSE
K2C78_HUMAN	Keratin, type II cytoskeletal 78 OS=Homo sapiens OX=9606 GN=KRT78 PE=1 SV=2	57	30	39	38	19	28	20	1.26043e-05	1.56634e-05	1.52423e-05	8.5955e-06	1.12618e-05	7.10436e-06	107	67	4.351e-05	2.69616e-05		0.619666	FALSE
RL14_HUMAN	60S ribosomal protein L14 OS=Homo sapiens OX=9606 GN=RPL14 PE=1 SV=4	23	5	3	5	8	10	9	5.2061e-06	2.98601e-06	4.97031e-06	8.96921e-06	9.96773e-06	7.9229e-06	13	27	1.31624e-05	2.68599e-05		2.04065	FALSE
PDIA6_HUMAN	Protein disulfide-isomerase A6 OS=Homo sapiens OX=9606 GN=PDIA6 PE=1 SV=1	48	35	29	22	17	22	17	1.74621e-05	1.3831e-05	1.04791e-05	9.13271e-06	1.05077e-05	7.17096e-06	86	56	4.17722e-05	2.68113e-05		0.641846	FALSE
RL10_HUMAN	60S ribosomal protein L10 OS=Homo sapiens OX=9606 GN=RPL10 PE=1 SV=4	25	2	3	5	5	13	12	1.91585e-06	2.74713e-06	4.57268e-06	5.1573e-06	1.19214e-05	9.71876e-06	10	30	9.23566e-06	2.67975e-05		2.90152	FALSE
SRSF3_HUMAN	Serine/arginine-rich splicing factor 3 OS=Homo sapiens OX=9606 GN=SRSF3 PE=1 SV=1	19	14	5	11	9	4	9	1.7646e-05	6.0244e-06	1.32367e-05	1.22147e-05	4.82648e-06	9.59088e-06	30	22	3.69071e-05	2.6632e-05		0.721597	FALSE
HNRPF_HUMAN	Heterogeneous nuclear ribonucleoprotein F OS=Homo sapiens OX=9606 GN=HNRNPF PE=1 SV=3	46	25	10	15	17	12	25	1.30153e-05	4.97668e-06	7.45546e-06	9.52979e-06	5.98064e-06	1.1004e-05	50	54	2.54474e-05	2.65145e-05		1.04193	FALSE
DDX17_HUMAN	Probable ATP-dependent RNA helicase DDX17 OS=Homo sapiens OX=9606 GN=DDX17 PE=1 SV=2	80	69	25	41	35	18	39	2.06552e-05	7.15398e-06	1.17175e-05	1.12816e-05	5.1583e-06	9.87062e-06	135	92	3.95267e-05	2.63105e-05		0.665639	FALSE
K2C79_HUMAN	Keratin, type II cytoskeletal 79 OS=Homo sapiens OX=9606 GN=KRT79 PE=1 SV=2	58	78	88	0	59	0	0	3.2206e-05	3.47338e-05	0	2.62311e-05	0	0	166	59	6.69398e-05	2.62311e-05		0.391861	FALSE
K2C71_HUMAN	Keratin, type II cytoskeletal 71 OS=Homo sapiens OX=9606 GN=KRT71 PE=1 SV=3	57	32	31	29	22	23	19	1.34445e-05	1.24504e-05	1.16323e-05	9.95268e-06	9.25076e-06	6.74914e-06	92	64	3.75272e-05	2.59526e-05		0.691567	FALSE
ELAV1_HUMAN	ELAV-like protein 1 OS=Homo sapiens OX=9606 GN=ELAVL1 PE=1 SV=2	36	32	1	23	16	2	23	2.12872e-05	6.35909e-07	1.46072e-05	1.14607e-05	1.27365e-06	1.29359e-05	56	41	3.65303e-05	2.56702e-05		0.70271	FALSE
TOP2A_HUMAN	DNA topoisomerase 2-alpha OS=Homo sapiens OX=9606 GN=TOP2A PE=1 SV=3	174	106	48	107	92	16	85	1.45891e-05	6.31523e-06	1.40597e-05	1.36342e-05	2.10812e-06	9.89098e-06	261	193	3.4964e-05	2.56333e-05		0.733136	FALSE
RS23_HUMAN	40S ribosomal protein S23 OS=Homo sapiens OX=9606 GN=RPS23 PE=1 SV=3	16	2	3	3	3	10	5	2.99351e-06	4.29239e-06	4.28689e-06	4.83497e-06	1.43286e-05	6.32732e-06	8	18	1.15728e-05	2.54909e-05		2.20266	FALSE
XRCC5_HUMAN	X-ray repair cross-complementing protein 5 OS=Homo sapiens OX=9606 GN=XRCC5 PE=1 SV=3	83	29	22	25	32	19	42	8.3674e-06	6.06795e-06	6.88657e-06	9.94178e-06	5.24807e-06	1.02457e-05	76	93	2.13219e-05	2.54355e-05		1.19293	FALSE
1433E_HUMAN	14-3-3 protein epsilon OS=Homo sapiens OX=9606 GN=YWHAE PE=1 SV=1	29	12	9	7	6	13	14	9.90955e-06	7.10464e-06	5.51876e-06	5.33514e-06	1.02771e-05	9.77462e-06	28	33	2.25329e-05	2.53868e-05		1.12665	FALSE
PIMT_HUMAN	Protein-L-isoaspartate(D-aspartate) O-methyltransferase OS=Homo sapiens OX=9606 GN=PCMT1 PE=1 SV=4	25	6	8	5	10	7	10	5.74754e-06	7.32567e-06	4.57268e-06	1.03146e-05	6.41922e-06	8.09897e-06	19	27	1.76459e-05	2.48328e-05		1.40728	FALSE
RL22_HUMAN	60S ribosomal protein L22 OS=Homo sapiens OX=9606 GN=RPL22 PE=1 SV=2	15	4	2	2	5	6	5	6.38615e-06	3.05236e-06	3.04846e-06	8.5955e-06	9.17032e-06	6.74914e-06	8	16	1.2487e-05	2.4515e-05		1.96324	FALSE
NOP56_HUMAN	Nucleolar protein 56 OS=Homo sapiens OX=9606 GN=NOP56 PE=1 SV=4	66	44	9	39	33	0	37	1.59654e-05	3.12174e-06	1.35102e-05	1.28932e-05	0	1.13508e-05	92	70	3.25973e-05	2.42441e-05		0.743744	FALSE
SRSF2_HUMAN	Serine/arginine-rich splicing factor 2 OS=Homo sapiens OX=9606 GN=SRSF2 PE=1 SV=4	25	12	2	5	7	6	14	1.14951e-05	1.83142e-06	4.57268e-06	7.22022e-06	5.50219e-06	1.13386e-05	19	27	1.78992e-05	2.4061e-05		1.34425	FALSE
G3P_HUMAN	Glyceraldehyde-3-phosphate dehydrogenase OS=Homo sapiens OX=9606 GN=GAPDH PE=1 SV=3	36	7	17	19	11	13	14	4.65657e-06	1.08105e-05	1.20668e-05	7.8792e-06	8.27876e-06	7.874e-06	43	38	2.75338e-05	2.4032e-05		0.872816	FALSE
PGAM5_HUMAN	Serine/threonine-protein phosphatase PGAM5, mitochondrial OS=Homo sapiens OX=9606 GN=PGAM5 PE=1 SV=2	32	11	1	6	10	9	15	8.23215e-06	7.15398e-07	4.28689e-06	8.05828e-06	6.44788e-06	9.49098e-06	18	34	1.32344e-05	2.39971e-05		1.81323	FALSE
SYFA_HUMAN	Phenylalanine--tRNA ligase alpha subunit OS=Homo sapiens OX=9606 GN=FARSA PE=1 SV=3	58	22	32	17	21	22	17	9.08375e-06	1.26305e-05	6.70135e-06	9.33649e-06	8.69599e-06	5.93459e-06	71	60	2.84156e-05	2.39671e-05		0.843448	FALSE
S10A9_HUMAN	Protein S100-A9 OS=Homo sapiens OX=9606 GN=S100A9 PE=1 SV=1	13	5	11	20	4	1	9	9.2108e-06	1.93708e-05	3.51745e-05	7.9343e-06	1.76352e-06	1.40174e-05	36	14	6.37561e-05	2.37153e-05		0.371969	FALSE
IF2B1_HUMAN	Insulin-like growth factor 2 mRNA-binding protein 1 OS=Homo sapiens OX=9606 GN=IGF2BP1 PE=1 SV=2	63	26	23	24	21	20	24	9.88333e-06	8.35766e-06	8.70987e-06	8.5955e-06	7.27803e-06	7.7133e-06	73	65	2.69509e-05	2.35868e-05		0.875179	FALSE
LMNB2_HUMAN	Lamin-B2 OS=Homo sapiens OX=9606 GN=LMNB2 PE=1 SV=4	70	55	9	35	34	3	32	1.88163e-05	2.94335e-06	1.14317e-05	1.25249e-05	9.82534e-07	9.25597e-06	99	69	3.31914e-05	2.27634e-05		0.685821	FALSE
PYR1_HUMAN	CAD protein OS=Homo sapiens OX=9606 GN=CAD PE=1 SV=3	243	33	50	34	61	113	65	3.25221e-06	4.71044e-06	3.199e-06	6.47315e-06	1.0661e-05	5.41598e-06	117	239	1.11616e-05	2.25501e-05		2.02032	FALSE
SRSF7_HUMAN	Serine/arginine-rich splicing factor 7 OS=Homo sapiens OX=9606 GN=SRSF7 PE=1 SV=1	27	17	7	21	11	0	16	1.50784e-05	5.93515e-06	1.77827e-05	1.05056e-05	0	1.19985e-05	45	27	3.87962e-05	2.25041e-05		0.580058	FALSE
RL23_HUMAN	60S ribosomal protein L23 OS=Homo sapiens OX=9606 GN=RPL23 PE=1 SV=1	15	4	3	5	3	6	6	6.38615e-06	4.57854e-06	7.62114e-06	5.1573e-06	9.17032e-06	8.09897e-06	12	15	1.85858e-05	2.24266e-05		1.20665	FALSE
ROAA_HUMAN	Heterogeneous nuclear ribonucleoprotein A/B OS=Homo sapiens OX=9606 GN=HNRNPAB PE=1 SV=2	36	17	6	15	14	3	18	1.13088e-05	3.81545e-06	9.52642e-06	1.00281e-05	1.91048e-06	1.01237e-05	38	35	2.46507e-05	2.20623e-05		0.894996	FALSE
HPRT_HUMAN	Hypoxanthine-guanine phosphoribosyltransferase OS=Homo sapiens OX=9606 GN=HPRT1 PE=1 SV=2	25	10	11	10	6	11	7	9.57923e-06	1.00728e-05	9.14537e-06	6.18876e-06	1.00873e-05	5.66928e-06	31	24	2.87974e-05	2.19454e-05		0.762061	FALSE
PRP8_HUMAN	Pre-mRNA-processing-splicing factor 8 OS=Homo sapiens OX=9606 GN=PRPF8 PE=1 SV=2	274	133	35	104	97	44	121	1.16244e-05	2.92425e-06	8.67808e-06	9.12879e-06	3.68151e-06	8.94138e-06	272	262	2.32268e-05	2.17517e-05		0.936492	FALSE
NOG1_HUMAN	Nucleolar GTP-binding protein 1 OS=Homo sapiens OX=9606 GN=GTPBP4 PE=1 SV=3	74	28	10	30	27	7	37	9.06144e-06	3.09361e-06	9.26895e-06	9.40858e-06	2.16866e-06	1.01237e-05	68	71	2.1424e-05	2.1701e-05		1.01293	FALSE
BAG2_HUMAN	BAG family molecular chaperone regulator 2 OS=Homo sapiens OX=9606 GN=BAG2 PE=1 SV=1	24	5	2	3	5	10	8	4.98918e-06	1.90773e-06	2.85793e-06	5.37218e-06	9.55241e-06	6.74914e-06	10	23	9.75484e-06	2.16737e-05		2.22185	FALSE
IF4A3_HUMAN	Eukaryotic initiation factor 4A-III OS=Homo sapiens OX=9606 GN=EIF4A3 PE=1 SV=4	47	24	3	15	21	1	22	1.22288e-05	1.46124e-06	7.29683e-06	1.15216e-05	4.87783e-07	9.47752e-06	42	44	2.09869e-05	2.14869e-05		1.02383	FALSE
FUS_HUMAN	RNA-binding protein FUS OS=Homo sapiens OX=9606 GN=FUS PE=1 SV=1	53	26	5	17	21	5	23	1.17481e-05	2.15969e-06	7.33355e-06	1.02173e-05	2.16281e-06	8.78662e-06	48	49	2.12414e-05	2.11667e-05		0.996486	FALSE
HNRH3_HUMAN	Heterogeneous nuclear ribonucleoprotein H3 OS=Homo sapiens OX=9606 GN=HNRNPH3 PE=1 SV=2	37	23	4	18	16	0	18	1.48866e-05	2.47489e-06	1.11227e-05	1.11509e-05	0	9.8501e-06	45	34	2.84843e-05	2.1001e-05		0.737284	FALSE
RS10_HUMAN	40S ribosomal protein S10 OS=Homo sapiens OX=9606 GN=RPS10 PE=1 SV=1	19	5	9	8	3	6	9	6.30213e-06	1.08439e-05	9.6267e-06	4.07155e-06	7.23972e-06	9.59088e-06	22	18	2.67727e-05	2.09022e-05		0.780725	FALSE
PCBP2_HUMAN	Poly(rC)-binding protein 2 OS=Homo sapiens OX=9606 GN=PCBP2 PE=1 SV=1	39	9	14	10	12	10	13	5.52648e-06	8.2179e-06	5.86241e-06	7.9343e-06	5.87841e-06	6.74914e-06	33	35	1.96068e-05	2.05619e-05		1.04871	FALSE
KRT85_HUMAN	Keratin, type II cuticular Hb5 OS=Homo sapiens OX=9606 GN=KRT85 PE=1 SV=1	56	14	8	0	23	24	0	5.98702e-06	3.27039e-06	0	1.05909e-05	9.82534e-06	0	22	47	9.25741e-06	2.04162e-05		2.20539	FALSE
1433G_HUMAN	14-3-3 protein gamma OS=Homo sapiens OX=9606 GN=YWHAG PE=1 SV=2	28	12	0	6	6	10	9	1.02635e-05	0	4.8993e-06	5.52568e-06	8.18778e-06	6.5081e-06	18	25	1.51628e-05	2.02216e-05		1.33363	FALSE
TXTP_HUMAN	Tricarboxylate transport protein, mitochondrial OS=Homo sapiens OX=9606 GN=SLC25A1 PE=1 SV=2	34	4	9	6	8	10	12	2.81742e-06	6.05984e-06	4.03472e-06	6.06741e-06	6.74288e-06	7.14615e-06	19	30	1.2912e-05	1.99564e-05		1.54558	FALSE
K1H1_HUMAN	Keratin, type I cuticular Ha1 OS=Homo sapiens OX=9606 GN=KRT31 PE=1 SV=3	47	20	14	0	21	15	0	1.01907e-05	6.81911e-06	0	1.15216e-05	7.31674e-06	0	34	36	1.70098e-05	1.88384e-05		1.1075	FALSE
MBB1A_HUMAN	Myb-binding protein 1A OS=Homo sapiens OX=9606 GN=MYBBP1A PE=1 SV=2	149	48	31	52	44	30	48	7.71482e-06	4.76292e-06	7.97918e-06	7.6148e-06	4.61593e-06	6.52266e-06	131	122	2.04569e-05	1.87534e-05		0.916726	FALSE
PABP1_HUMAN	Polyadenylate-binding protein 1 OS=Homo sapiens OX=9606 GN=PABPC1 PE=1 SV=2	71	22	21	21	21	13	24	7.42053e-06	6.77109e-06	6.76242e-06	7.62699e-06	4.19768e-06	6.8442e-06	64	58	2.0954e-05	1.86689e-05		0.890944	FALSE
NOP58_HUMAN	Nucleolar protein 58 OS=Homo sapiens OX=9606 GN=NOP58 PE=1 SV=1	60	28	5	24	19	0	31	1.11758e-05	1.90773e-06	9.14537e-06	8.16572e-06	0	1.04612e-05	57	50	2.22289e-05	1.86269e-05		0.83796	FALSE
SAFB1_HUMAN	Scaffold attachment factor B1 OS=Homo sapiens OX=9606 GN=SAFB PE=1 SV=4	103	60	16	58	38	5	40	1.39503e-05	3.55615e-06	1.28745e-05	9.51346e-06	1.1129e-06	7.86308e-06	134	83	3.0381e-05	1.84894e-05		0.608585	FALSE
RL9_HUMAN	60S ribosomal protein L9 OS=Homo sapiens OX=9606 GN=RPL9 PE=1 SV=1	22	3	6	7	3	8	7	3.26565e-06	6.24347e-06	7.27472e-06	3.51634e-06	8.33665e-06	6.44236e-06	16	18	1.67838e-05	1.82954e-05		1.09006	FALSE
PYRG1_HUMAN	CTP synthase 1 OS=Homo sapiens OX=9606 GN=CTPS1 PE=1 SV=2	67	33	28	15	21	19	12	1.17953e-05	9.56711e-06	5.11867e-06	8.08233e-06	6.50134e-06	3.6264e-06	76	52	2.64811e-05	1.82101e-05		0.687663	FALSE
RBBP7_HUMAN	Histone-binding protein RBBP7 OS=Homo sapiens OX=9606 GN=RBBP7 PE=1 SV=1	48	15	7	13	15	8	15	7.48378e-06	3.33852e-06	6.19217e-06	8.05828e-06	3.82096e-06	6.32732e-06	35	38	1.70145e-05	1.82066e-05		1.07006	FALSE
ANM1_HUMAN	Protein arginine N-methyltransferase 1 OS=Homo sapiens OX=9606 GN=PRMT1 PE=1 SV=3	42	6	19	3	10	14	9	3.42115e-06	1.03562e-05	1.6331e-06	6.13964e-06	7.64193e-06	4.33873e-06	28	33	1.54105e-05	1.81203e-05		1.17584	FALSE
NOP2_HUMAN	Probable 28S rRNA (cytosine(4447)-C(5))-methyltransferase OS=Homo sapiens OX=9606 GN=NOP2 PE=1 SV=2	89	54	16	40	32	5	33	1.45303e-05	4.11555e-06	1.02757e-05	9.27155e-06	1.28797e-06	7.50747e-06	110	70	2.89215e-05	1.8067e-05		0.62469	FALSE
COF1_HUMAN	Cofilin-1 OS=Homo sapiens OX=9606 GN=CFL1 PE=1 SV=3	19	5	8	6	5	4	6	6.30213e-06	9.63904e-06	7.22003e-06	6.78592e-06	4.82648e-06	6.39392e-06	19	15	2.31612e-05	1.80063e-05		0.777435	FALSE
HDAC6_HUMAN	Histone deacetylase 6 OS=Homo sapiens OX=9606 GN=HDAC6 PE=1 SV=2	131	32	53	36	37	39	25	5.84991e-06	9.26194e-06	6.28308e-06	7.28321e-06	6.82523e-06	3.86401e-06	121	101	2.13949e-05	1.79725e-05		0.840033	FALSE
RCC2_HUMAN	Protein RCC2 OS=Homo sapiens OX=9606 GN=RCC2 PE=1 SV=2	56	16	21	20	13	16	15	6.84231e-06	8.58477e-06	8.1655e-06	5.98615e-06	6.55023e-06	5.42342e-06	57	44	2.35926e-05	1.79598e-05		0.761247	FALSE
BRX1_HUMAN	Ribosome biogenesis protein BRX1 homolog OS=Homo sapiens OX=9606 GN=BRIX1 PE=1 SV=2	41	17	1	14	9	4	20	9.92969e-06	5.58359e-07	7.80702e-06	5.66045e-06	2.23666e-06	9.87679e-06	32	33	1.82951e-05	1.77739e-05		0.971513	FALSE
SMD2_HUMAN	Small nuclear ribonucleoprotein Sm D2 OS=Homo sapiens OX=9606 GN=SNRPD2 PE=1 SV=1	14	7	1	11	4	0	7	1.1974e-05	1.63519e-06	1.79641e-05	7.36757e-06	0	1.01237e-05	19	11	3.15733e-05	1.74913e-05		0.553989	FALSE
P5CS_HUMAN	Delta-1-pyrroline-5-carboxylate synthase OS=Homo sapiens OX=9606 GN=ALDH18A1 PE=1 SV=2	87	3	19	24	0	30	41	8.25796e-07	4.99956e-06	6.30715e-06	0	7.90544e-06	9.54189e-06	46	71	1.21325e-05	1.74473e-05		1.43807	FALSE
U5S1_HUMAN	116 kDa U5 small nuclear ribonucleoprotein component OS=Homo sapiens OX=9606 GN=EFTUD2 PE=1 SV=1	109	37	15	37	33	11	39	8.12916e-06	3.15037e-06	7.76098e-06	7.80692e-06	2.31361e-06	7.24449e-06	89	83	1.90405e-05	1.7365e-05		0.912004	FALSE
TRA2B_HUMAN	Transformer-2 protein homolog beta OS=Homo sapiens OX=9606 GN=TRA2B PE=1 SV=1	34	9	1	8	11	0	15	6.3392e-06	6.73315e-07	5.37963e-06	8.34269e-06	0	8.93269e-06	18	26	1.23921e-05	1.72754e-05		1.39406	FALSE
RAN_HUMAN	GTP-binding nuclear protein Ran OS=Homo sapiens OX=9606 GN=RAN PE=1 SV=3	24	8	3	9	7	3	8	7.98269e-06	2.86159e-06	8.57378e-06	7.52106e-06	2.86572e-06	6.74914e-06	20	18	1.94181e-05	1.71359e-05		0.882473	FALSE
NDKB_HUMAN	Nucleoside diphosphate kinase B OS=Homo sapiens OX=9606 GN=NME2 PE=1 SV=1	17	3	5	4	3	4	6	4.22613e-06	6.73315e-06	5.37963e-06	4.55056e-06	5.3943e-06	7.14615e-06	12	13	1.63389e-05	1.7091e-05		1.04603	FALSE
IMA1_HUMAN	Importin subunit alpha-1 OS=Homo sapiens OX=9606 GN=KPNA2 PE=1 SV=1	58	20	7	10	21	6	15	8.25796e-06	2.76292e-06	3.94197e-06	9.33649e-06	2.37163e-06	5.2364e-06	37	42	1.49628e-05	1.69445e-05		1.13244	FALSE
DHX15_HUMAN	Pre-mRNA-splicing factor ATP-dependent RNA helicase DHX15 OS=Homo sapiens OX=9606 GN=DHX15 PE=1 SV=2	91	48	6	34	26	7	34	1.2632e-05	1.50941e-06	8.54237e-06	7.36757e-06	1.76352e-06	7.56497e-06	88	67	2.26837e-05	1.66961e-05		0.736037	FALSE
IF2A_HUMAN	Eukaryotic translation initiation factor 2 subunit 1 OS=Homo sapiens OX=9606 GN=EIF2S1 PE=1 SV=3	36	3	3	3	4	12	11	1.99567e-06	1.90773e-06	1.90528e-06	2.86517e-06	7.64193e-06	6.18671e-06	9	27	5.80868e-06	1.66938e-05		2.87394	FALSE
DNPEP_HUMAN	Aspartyl aminopeptidase OS=Homo sapiens OX=9606 GN=DNPEP PE=1 SV=1	52	11	15	11	11	14	13	5.06594e-06	6.60367e-06	4.83649e-06	5.45483e-06	6.17233e-06	5.06186e-06	37	38	1.65061e-05	1.6689e-05		1.01108	FALSE
KI67_HUMAN	Proliferation marker protein Ki-67 OS=Homo sapiens OX=9606 GN=MKI67 PE=1 SV=2	359	162	27	111	123	14	119	1.08067e-05	1.72174e-06	7.06919e-06	8.83492e-06	8.94042e-07	6.71154e-06	300	256	1.95976e-05	1.64405e-05		0.838905	FALSE
EBP2_HUMAN	Probable rRNA-processing protein EBP2 OS=Homo sapiens OX=9606 GN=EBNA1BP2 PE=1 SV=2	35	11	1	9	11	2	12	7.52654e-06	6.54078e-07	5.87916e-06	8.10432e-06	1.31005e-06	6.94197e-06	21	25	1.40598e-05	1.63563e-05		1.16334	FALSE
PSIP1_HUMAN	PC4 and SFRS1-interacting protein OS=Homo sapiens OX=9606 GN=PSIP1 PE=1 SV=1	60	24	3	19	18	2	23	9.57923e-06	1.14464e-06	7.24008e-06	7.73595e-06	7.64193e-07	7.76151e-06	46	43	1.79639e-05	1.62617e-05		0.905238	FALSE
HNRH2_HUMAN	Heterogeneous nuclear ribonucleoprotein H2 OS=Homo sapiens OX=9606 GN=HNRNPH2 PE=1 SV=1	49	0	12	17	15	0	20	0	5.60638e-06	7.9322e-06	7.89382e-06	0	8.26425e-06	29	35	1.35386e-05	1.61581e-05		1.19348	FALSE
NOLC1_HUMAN	Nucleolar and coiled-body phosphoprotein 1 OS=Homo sapiens OX=9606 GN=NOLC1 PE=1 SV=2	74	39	10	31	26	4	21	1.26213e-05	3.09361e-06	9.57792e-06	9.06012e-06	1.23923e-06	5.74589e-06	80	51	2.52928e-05	1.60452e-05		0.634379	FALSE
KT3K_HUMAN	Ketosamine-3-kinase OS=Homo sapiens OX=9606 GN=FN3KRP PE=1 SV=2	34	8	14	9	10	9	4	5.63484e-06	9.42642e-06	6.05208e-06	7.58426e-06	6.06859e-06	2.38205e-06	31	23	2.11133e-05	1.60349e-05		0.759468	FALSE
TCPD_HUMAN	T-complex protein 1 subunit delta OS=Homo sapiens OX=9606 GN=CCT4 PE=1 SV=4	58	9	12	7	15	13	12	3.71608e-06	4.73643e-06	2.75938e-06	6.66892e-06	5.13854e-06	4.18912e-06	28	40	1.12119e-05	1.59966e-05		1.42675	FALSE
SMD3_HUMAN	Small nuclear ribonucleoprotein Sm D3 OS=Homo sapiens OX=9606 GN=SNRPD3 PE=1 SV=1	14	6	3	7	3	1	6	1.02635e-05	4.90558e-06	1.14317e-05	5.52568e-06	1.63756e-06	8.67747e-06	16	10	2.66008e-05	1.58407e-05		0.595498	FALSE
SMCA5_HUMAN	SWI/SNF-related matrix-associated actin-dependent regulator of chromatin subfamily A member 5 OS=Homo sapiens OX=9606 GN=SMARCA5 PE=1 SV=1	122	58	19	41	39	2	41	1.13852e-05	3.56526e-06	7.68361e-06	8.24322e-06	3.75833e-07	6.80446e-06	118	82	2.2634e-05	1.54235e-05		0.681431	FALSE
1433Z_HUMAN	14-3-3 protein zeta/delta OS=Homo sapiens OX=9606 GN=YWHAZ PE=1 SV=1	28	10	0	6	5	7	7	8.55289e-06	0	4.8993e-06	4.60473e-06	5.73145e-06	5.06186e-06	16	19	1.34522e-05	1.5398e-05		1.14465	FALSE
IAH1_HUMAN	Isoamyl acetate-hydrolyzing esterase 1 homolog OS=Homo sapiens OX=9606 GN=IAH1 PE=1 SV=1	28	7	6	6	7	6	5	5.98702e-06	4.90558e-06	4.8993e-06	6.44662e-06	4.91267e-06	3.61561e-06	19	18	1.57919e-05	1.49749e-05		0.948264	FALSE
K1C18_HUMAN	Keratin, type I cytoskeletal 18 OS=Homo sapiens OX=9606 GN=KRT18 PE=1 SV=2	48	16	10	20	16	0	15	7.98269e-06	4.76932e-06	9.52642e-06	8.5955e-06	0	6.32732e-06	46	31	2.22784e-05	1.49228e-05		0.669832	FALSE
IF4A1_HUMAN	Eukaryotic initiation factor 4A-I OS=Homo sapiens OX=9606 GN=EIF4A1 PE=1 SV=1	46	9	6	7	6	8	17	4.68549e-06	2.98601e-06	3.47922e-06	3.36345e-06	3.98709e-06	7.48274e-06	22	31	1.11507e-05	1.48333e-05		1.33025	FALSE
ANXA2_HUMAN	Annexin A2 OS=Homo sapiens OX=9606 GN=ANXA2 PE=1 SV=2	39	9	16	15	9	8	8	5.52648e-06	9.39189e-06	8.79362e-06	5.95073e-06	4.70273e-06	4.15332e-06	40	25	2.3712e-05	1.48068e-05		0.624442	FALSE
TCPQ_HUMAN	T-complex protein 1 subunit theta OS=Homo sapiens OX=9606 GN=CCT8 PE=1 SV=4	60	13	15	7	10	15	14	5.18875e-06	5.72318e-06	2.6674e-06	4.29775e-06	5.73145e-06	4.7244e-06	35	39	1.35793e-05	1.47536e-05		1.08647	FALSE
RL29_HUMAN	60S ribosomal protein L29 OS=Homo sapiens OX=9606 GN=RPL29 PE=1 SV=2	18	3	2	3	2	4	6	3.99135e-06	2.54364e-06	3.81057e-06	2.86517e-06	5.09462e-06	6.74914e-06	8	12	1.03456e-05	1.47089e-05		1.42176	FALSE
PAIRB_HUMAN	Plasminogen activator inhibitor 1 RNA-binding protein OS=Homo sapiens OX=9606 GN=SERBP1 PE=1 SV=2	45	5	9	4	6	14	9	2.6609e-06	4.57854e-06	2.0323e-06	3.4382e-06	7.13247e-06	4.04948e-06	18	29	9.27175e-06	1.46202e-05		1.57685	FALSE
THOC4_HUMAN	THO complex subunit 4 OS=Homo sapiens OX=9606 GN=ALYREF PE=1 SV=3	27	7	3	3	7	4	6	6.20876e-06	2.54364e-06	2.54038e-06	6.68539e-06	3.39641e-06	4.49943e-06	13	17	1.12928e-05	1.45812e-05		1.2912	FALSE
P53_HUMAN	Cellular tumor antigen p53 OS=Homo sapiens OX=9606 GN=TP53 PE=1 SV=4	44	13	5	21	12	2	14	7.07557e-06	2.60145e-06	1.09121e-05	7.03268e-06	1.04208e-06	6.44236e-06	39	28	2.05891e-05	1.45171e-05		0.705088	FALSE
U520_HUMAN	U5 small nuclear ribonucleoprotein 200 kDa helicase OS=Homo sapiens OX=9606 GN=SNRNP200 PE=1 SV=2	245	90	18	82	64	19	72	8.79725e-06	1.68191e-06	7.65224e-06	6.73606e-06	1.77792e-06	5.95026e-06	190	155	1.81314e-05	1.44642e-05		0.797745	FALSE
RALY_HUMAN	RNA-binding protein Raly OS=Homo sapiens OX=9606 GN=RALY PE=1 SV=1	32	16	1	5	10	0	10	1.1974e-05	7.15398e-07	3.57241e-06	8.05828e-06	0	6.32732e-06	22	20	1.62618e-05	1.43856e-05		0.884623	FALSE
ENOA_HUMAN	Alpha-enolase OS=Homo sapiens OX=9606 GN=ENO1 PE=1 SV=2	47	10	15	19	3	13	14	5.09534e-06	7.30619e-06	9.24266e-06	1.64595e-06	6.34118e-06	6.03115e-06	44	30	2.16442e-05	1.40183e-05		0.647669	FALSE
METK2_HUMAN	S-adenosylmethionine synthase isoform type-2 OS=Homo sapiens OX=9606 GN=MAT2A PE=1 SV=1	44	6	12	5	11	10	5	3.26565e-06	6.24347e-06	2.59812e-06	6.44662e-06	5.21041e-06	2.30084e-06	23	26	1.21072e-05	1.39579e-05		1.15285	FALSE
DX39B_HUMAN	Spliceosome RNA helicase DDX39B OS=Homo sapiens OX=9606 GN=DDX39B PE=1 SV=1	49	20	4	15	12	3	15	9.77473e-06	1.86879e-06	6.999e-06	6.31506e-06	1.40362e-06	6.19819e-06	39	30	1.86425e-05	1.39169e-05		0.746512	FALSE
IMB1_HUMAN	Importin subunit beta-1 OS=Homo sapiens OX=9606 GN=KPNB1 PE=1 SV=2	97	36	19	26	25	6	28	8.88795e-06	4.48414e-06	6.12834e-06	6.646e-06	1.41809e-06	5.84462e-06	81	59	1.95004e-05	1.39087e-05		0.713252	FALSE
DDX18_HUMAN	ATP-dependent RNA helicase DDX18 OS=Homo sapiens OX=9606 GN=DDX18 PE=1 SV=2	75	24	6	24	17	6	23	7.66339e-06	1.83142e-06	7.31629e-06	5.84494e-06	1.83406e-06	6.20921e-06	54	46	1.68111e-05	1.38882e-05		0.826134	FALSE
HMGA1_HUMAN	High mobility group protein HMG-I/HMG-Y OS=Homo sapiens OX=9606 GN=HMGA1 PE=1 SV=3	12	4	0	1	4	0	3	7.98269e-06	0	1.90528e-06	8.5955e-06	0	5.06186e-06	5	7	9.88798e-06	1.36574e-05		1.38121	FALSE
PRKDC_HUMAN	DNA-dependent protein kinase catalytic subunit OS=Homo sapiens OX=9606 GN=PRKDC PE=1 SV=3	469	65	31	43	84	105	88	3.31903e-06	1.51317e-06	2.09622e-06	4.61848e-06	5.13264e-06	3.79909e-06	139	277	6.92841e-06	1.35502e-05		1.95574	FALSE
RU2B_HUMAN	U2 small nuclear ribonucleoprotein B'' OS=Homo sapiens OX=9606 GN=SNRPB2 PE=1 SV=1	25	11	0	7	5	2	8	1.05372e-05	0	6.40176e-06	5.1573e-06	1.83406e-06	6.47918e-06	18	15	1.69389e-05	1.34705e-05		0.795242	FALSE
ARGI1_HUMAN	Arginase-1 OS=Homo sapiens OX=9606 GN=ARG1 PE=1 SV=2	35	7	13	9	7	10	3	4.78962e-06	8.50301e-06	5.87916e-06	5.1573e-06	6.55023e-06	1.73549e-06	29	20	1.91718e-05	1.3443e-05		0.701187	FALSE
RU2A_HUMAN	U2 small nuclear ribonucleoprotein A' OS=Homo sapiens OX=9606 GN=SNRPA1 PE=1 SV=2	28	9	2	7	8	2	6	7.6976e-06	1.63519e-06	5.71585e-06	7.36757e-06	1.63756e-06	4.33873e-06	18	16	1.50486e-05	1.33439e-05		0.886715	FALSE
SNRPA_HUMAN	U1 small nuclear ribonucleoprotein A OS=Homo sapiens OX=9606 GN=SNRPA PE=1 SV=3	31	11	0	7	8	1	9	8.49771e-06	0	5.16271e-06	6.65458e-06	7.39542e-07	5.87828e-06	18	18	1.36604e-05	1.32724e-05		0.971596	FALSE
SF3B2_HUMAN	Splicing factor 3B subunit 2 OS=Homo sapiens OX=9606 GN=SF3B2 PE=1 SV=2	100	45	15	39	30	2	25	1.07766e-05	3.43391e-06	8.91673e-06	7.73595e-06	4.58516e-07	5.06186e-06	99	57	2.31273e-05	1.32563e-05		0.57319	FALSE
LANC1_HUMAN	LanC-like protein 1 OS=Homo sapiens OX=9606 GN=LANCL1 PE=1 SV=1	45	9	12	8	8	9	9	4.78962e-06	6.10473e-06	4.06461e-06	4.58426e-06	4.58516e-06	4.04948e-06	29	26	1.49589e-05	1.32189e-05		0.883679	FALSE
ALBU_HUMAN	Serum albumin OS=Homo sapiens OX=9606 GN=ALB PE=1 SV=2	69	18	42	12	14	16	9	6.24733e-06	1.39347e-05	3.97625e-06	5.23204e-06	5.31613e-06	2.64097e-06	72	39	2.41583e-05	1.31891e-05		0.545947	FALSE
EF2_HUMAN	Elongation factor 2 OS=Homo sapiens OX=9606 GN=EEF2 PE=1 SV=4	95	31	38	24	18	21	15	7.81464e-06	9.15709e-06	5.77602e-06	4.88586e-06	5.06781e-06	3.19696e-06	93	54	2.27477e-05	1.31506e-05		0.578107	FALSE
CSRP2_HUMAN	Cysteine and glycine-rich protein 2 OS=Homo sapiens OX=9606 GN=CSRP2 PE=1 SV=3	21	4	5	3	4	4	4	4.56154e-06	5.45065e-06	3.2662e-06	4.91171e-06	4.36682e-06	3.85665e-06	12	12	1.32784e-05	1.31352e-05		0.989215	FALSE
FUBP2_HUMAN	Far upstream element-binding protein 2 OS=Homo sapiens OX=9606 GN=KHSRP PE=1 SV=4	73	15	27	15	11	17	14	4.92084e-06	8.46717e-06	4.69796e-06	3.88564e-06	5.33888e-06	3.88307e-06	57	42	1.8086e-05	1.31076e-05		0.724738	FALSE
HMGN2_HUMAN	Non-histone chromosomal protein HMG-17 OS=Homo sapiens OX=9606 GN=HMGN2 PE=1 SV=3	9	5	0	2	3	0	2	1.33045e-05	0	5.08076e-06	8.5955e-06	0	4.49943e-06	7	5	1.83852e-05	1.30949e-05		0.712252	FALSE
PESC_HUMAN	Pescadillo homolog OS=Homo sapiens OX=9606 GN=PES1 PE=1 SV=1	68	21	8	19	18	3	17	7.39573e-06	2.69326e-06	6.38831e-06	6.82584e-06	1.01143e-06	5.06186e-06	48	38	1.64773e-05	1.28991e-05		0.782842	FALSE
XP32_HUMAN	Skin-specific protein 32 OS=Homo sapiens OX=9606 GN=XP32 PE=1 SV=1	26	5	4	6	3	5	7	4.6054e-06	3.52196e-06	5.27617e-06	2.97536e-06	4.40881e-06	5.45123e-06	15	15	1.34035e-05	1.28354e-05		0.957613	FALSE
RUVB1_HUMAN	RuvB-like 1 OS=Homo sapiens OX=9606 GN=RUVBL1 PE=1 SV=1	50	20	3	12	10	7	11	9.57923e-06	1.37356e-06	5.48722e-06	5.1573e-06	3.20961e-06	4.45443e-06	35	28	1.644e-05	1.28213e-05		0.779886	FALSE
TCPB_HUMAN	T-complex protein 1 subunit beta OS=Homo sapiens OX=9606 GN=CCT2 PE=1 SV=4	57	6	10	3	12	11	8	2.52085e-06	4.01627e-06	1.20334e-06	5.42873e-06	4.42428e-06	2.84174e-06	19	31	7.74046e-06	1.26948e-05		1.64005	FALSE
RSMB_HUMAN	Small nuclear ribonucleoprotein-associated proteins B and B' OS=Homo sapiens OX=9606 GN=SNRPB PE=1 SV=2	25	7	3	7	5	1	8	6.70546e-06	2.74713e-06	6.40176e-06	5.1573e-06	9.17032e-07	6.47918e-06	17	14	1.58543e-05	1.25535e-05		0.791802	FALSE
PABP4_HUMAN	Polyadenylate-binding protein 4 OS=Homo sapiens OX=9606 GN=PABPC4 PE=1 SV=1	71	13	12	12	12	12	15	4.38486e-06	3.86919e-06	3.86424e-06	4.35828e-06	3.87478e-06	4.27762e-06	37	39	1.21183e-05	1.25107e-05		1.03238	FALSE
SRSF6_HUMAN	Serine/arginine-rich splicing factor 6 OS=Homo sapiens OX=9606 GN=SRSF6 PE=1 SV=2	40	15	2	12	13	1	7	8.98053e-06	1.14464e-06	6.85902e-06	8.38061e-06	5.73145e-07	3.5433e-06	29	21	1.69842e-05	1.24971e-05		0.735805	FALSE
BCLF1_HUMAN	Bcl-2-associated transcription factor 1 OS=Homo sapiens OX=9606 GN=BCLAF1 PE=1 SV=2	106	37	6	26	29	3	25	8.35924e-06	1.29581e-06	5.60801e-06	7.05479e-06	6.48843e-07	4.77534e-06	69	57	1.52631e-05	1.2479e-05		0.817593	FALSE
PDCD6_HUMAN	Programmed cell death protein 6 OS=Homo sapiens OX=9606 GN=PDCD6 PE=1 SV=1	22	3	5	4	3	5	4	3.26565e-06	5.20289e-06	4.15698e-06	3.51634e-06	5.21041e-06	3.68135e-06	12	12	1.26255e-05	1.24081e-05		0.982779	FALSE
FLNA_HUMAN	Filamin-A OS=Homo sapiens OX=9606 GN=FLNA PE=1 SV=4	281	49	47	44	56	50	41	4.176e-06	3.82903e-06	3.58004e-06	5.13894e-06	4.07932e-06	2.95425e-06	140	147	1.15851e-05	1.21725e-05		1.05071	FALSE
IRS4_HUMAN	Insulin receptor substrate 4 OS=Homo sapiens OX=9606 GN=IRS4 PE=1 SV=1	134	20	14	32	23	23	25	3.57434e-06	2.39178e-06	5.45992e-06	4.42604e-06	3.93502e-06	3.7775e-06	66	71	1.1426e-05	1.21386e-05		1.06236	FALSE
TCPH_HUMAN	T-complex protein 1 subunit eta OS=Homo sapiens OX=9606 GN=CCT7 PE=1 SV=2	59	7	8	4	9	12	10	2.8413e-06	3.1041e-06	1.55006e-06	3.93353e-06	4.66287e-06	3.43177e-06	19	31	7.49546e-06	1.20282e-05		1.60473	FALSE
PPIA_HUMAN	Peptidyl-prolyl cis-trans isomerase A OS=Homo sapiens OX=9606 GN=PPIA PE=1 SV=2	18	5	3	4	0	5	5	6.65224e-06	3.81545e-06	5.08076e-06	0	6.36827e-06	5.62428e-06	12	10	1.55485e-05	1.19926e-05		0.771302	FALSE
RS12_HUMAN	40S ribosomal protein S12 OS=Homo sapiens OX=9606 GN=RPS12 PE=1 SV=3	15	1	0	2	2	2	4	1.59654e-06	0	3.04846e-06	3.4382e-06	3.05677e-06	5.39931e-06	3	8	4.64499e-06	1.18943e-05		2.56067	FALSE
RS15_HUMAN	40S ribosomal protein S15 OS=Homo sapiens OX=9606 GN=RPS15 PE=1 SV=2	17	1	2	3	2	3	4	1.40871e-06	2.69326e-06	4.03472e-06	3.0337e-06	4.04573e-06	4.7641e-06	6	9	8.13669e-06	1.18435e-05		1.45557	FALSE
SF3B1_HUMAN	Splicing factor 3B subunit 1 OS=Homo sapiens OX=9606 GN=SF3B1 PE=1 SV=3	146	49	12	36	32	8	35	8.03737e-06	1.88159e-06	5.63755e-06	5.65183e-06	1.25621e-06	4.85383e-06	97	75	1.55565e-05	1.17619e-05		0.756074	FALSE
ALKB4_HUMAN	Alpha-ketoglutarate-dependent dioxygenase alkB homolog 4 OS=Homo sapiens OX=9606 GN=ALKBH4 PE=1 SV=1	34	4	6	3	7	5	5	2.81742e-06	4.03989e-06	2.01736e-06	5.30898e-06	3.37144e-06	2.97756e-06	13	17	8.87467e-06	1.1658e-05		1.31362	FALSE
RBP56_HUMAN	TATA-binding protein-associated factor 2N OS=Homo sapiens OX=9606 GN=TAF15 PE=1 SV=1	62	19	5	12	16	0	15	7.33893e-06	1.84619e-06	4.42518e-06	6.65458e-06	0	4.89857e-06	36	31	1.36103e-05	1.15531e-05		0.848854	FALSE
TR150_HUMAN	Thyroid hormone receptor-associated protein 3 OS=Homo sapiens OX=9606 GN=THRAP3 PE=1 SV=2	109	39	7	31	26	2	26	8.56858e-06	1.47017e-06	6.50244e-06	6.15091e-06	4.20657e-07	4.82966e-06	77	54	1.65412e-05	1.14012e-05		0.689262	FALSE
CBR1_HUMAN	Carbonyl reductase [NADPH] 1 OS=Homo sapiens OX=9606 GN=CBR1 PE=1 SV=3	30	5	4	2	7	5	2	3.99135e-06	3.05236e-06	1.52423e-06	6.01685e-06	3.82096e-06	1.34983e-06	11	14	8.56794e-06	1.11876e-05		1.30576	FALSE
SYDC_HUMAN	Aspartate--tRNA ligase, cytoplasmic OS=Homo sapiens OX=9606 GN=DARS PE=1 SV=2	57	7	11	4	13	7	7	2.94099e-06	4.41789e-06	1.60445e-06	5.88113e-06	2.81545e-06	2.48653e-06	22	27	8.96334e-06	1.11831e-05		1.24765	FALSE
SP16H_HUMAN	FACT complex subunit SPT16 OS=Homo sapiens OX=9606 GN=SUPT16H PE=1 SV=1	120	19	19	29	16	13	31	3.79178e-06	3.62468e-06	5.52533e-06	3.4382e-06	2.48363e-06	5.23058e-06	67	60	1.29418e-05	1.11524e-05		0.861737	FALSE
TOP2B_HUMAN	DNA topoisomerase 2-beta OS=Homo sapiens OX=9606 GN=TOP2B PE=1 SV=3	183	51	16	54	43	0	46	6.67406e-06	2.00155e-06	6.74658e-06	6.05912e-06	0	5.08952e-06	121	89	1.54222e-05	1.11486e-05		0.722896	FALSE
SARNP_HUMAN	SAP domain-containing ribonucleoprotein OS=Homo sapiens OX=9606 GN=SARNP PE=1 SV=3	24	4	1	0	8	0	3	3.99135e-06	9.53864e-07	0	8.5955e-06	0	2.53093e-06	5	11	4.94521e-06	1.11264e-05		2.24994	FALSE
RRP5_HUMAN	Protein RRP5 homolog OS=Homo sapiens OX=9606 GN=PDCD11 PE=1 SV=3	209	53	15	58	45	2	55	6.07296e-06	1.64302e-06	6.34487e-06	5.55211e-06	2.19386e-07	5.32827e-06	126	102	1.40608e-05	1.10998e-05		0.78941	FALSE
RACK1_HUMAN	Receptor of activated protein C kinase 1 OS=Homo sapiens OX=9606 GN=RACK1 PE=1 SV=3	35	2	5	5	5	5	7	1.36846e-06	3.27039e-06	3.2662e-06	3.68378e-06	3.27511e-06	4.04948e-06	12	17	7.90505e-06	1.10084e-05		1.39258	FALSE
RS5_HUMAN	40S ribosomal protein S5 OS=Homo sapiens OX=9606 GN=RPS5 PE=1 SV=4	23	2	4	3	3	5	3	2.08244e-06	3.98134e-06	2.98218e-06	3.36345e-06	4.98387e-06	2.64097e-06	9	11	9.04597e-06	1.09883e-05		1.21472	FALSE
U2AF1_HUMAN	Splicing factor U2AF 35 kDa subunit OS=Homo sapiens OX=9606 GN=U2AF1 PE=1 SV=3	28	5	0	3	6	4	3	4.27644e-06	0	2.44965e-06	5.52568e-06	3.27511e-06	2.16937e-06	8	13	6.72609e-06	1.09702e-05		1.63098	FALSE
MK67I_HUMAN	MKI67 FHA domain-interacting nucleolar phosphoprotein OS=Homo sapiens OX=9606 GN=NIFK PE=1 SV=1	34	12	1	9	8	0	8	8.45226e-06	6.73315e-07	6.05208e-06	6.06741e-06	0	4.7641e-06	22	16	1.51777e-05	1.08315e-05		0.713648	FALSE
TCPA_HUMAN	T-complex protein 1 subunit alpha OS=Homo sapiens OX=9606 GN=TCP1 PE=1 SV=1	60	3	8	7	8	10	10	1.1974e-06	3.05236e-06	2.6674e-06	3.4382e-06	3.82096e-06	3.37457e-06	18	28	6.91717e-06	1.06337e-05		1.5373	FALSE
CAZA1_HUMAN	F-actin-capping protein subunit alpha-1 OS=Homo sapiens OX=9606 GN=CAPZA1 PE=1 SV=3	33	10	10	6	6	4	5	7.25699e-06	6.93719e-06	4.15698e-06	4.68845e-06	2.77888e-06	3.06779e-06	26	15	1.83512e-05	1.05351e-05		0.574085	FALSE
RUXE_HUMAN	Small nuclear ribonucleoprotein E OS=Homo sapiens OX=9606 GN=SNRPE PE=1 SV=1	11	6	2	6	2	1	2	1.30626e-05	4.16231e-06	1.2471e-05	4.68845e-06	2.08416e-06	3.68135e-06	14	5	2.96959e-05	1.0454e-05		0.352034	FALSE
DREB_HUMAN	Drebrin OS=Homo sapiens OX=9606 GN=DBN1 PE=1 SV=4	71	19	7	27	16	1	15	6.40864e-06	2.25703e-06	8.69454e-06	5.81104e-06	3.22898e-07	4.27762e-06	53	32	1.73602e-05	1.04116e-05		0.599737	FALSE
TCPG_HUMAN	T-complex protein 1 subunit gamma OS=Homo sapiens OX=9606 GN=CCT3 PE=1 SV=4	61	6	14	6	6	12	10	2.35555e-06	5.25407e-06	2.24886e-06	2.53638e-06	4.50999e-06	3.31925e-06	26	28	9.85848e-06	1.03656e-05		1.05144	FALSE
RBM14_HUMAN	RNA-binding protein 14 OS=Homo sapiens OX=9606 GN=RBM14 PE=1 SV=2	69	26	1	19	15	1	15	9.02391e-06	3.31779e-07	6.29572e-06	5.60576e-06	3.32258e-07	4.40161e-06	46	31	1.56514e-05	1.03396e-05		0.660619	FALSE
ACTN4_HUMAN	Alpha-actinin-4 OS=Homo sapiens OX=9606 GN=ACTN4 PE=1 SV=2	105	39	13	49	31	1	13	8.895e-06	2.83434e-06	1.06696e-05	7.61315e-06	2.18341e-07	2.50682e-06	101	45	2.23989e-05	1.03383e-05		0.461554	FALSE
MRT4_HUMAN	mRNA turnover protein 4 homolog OS=Homo sapiens OX=9606 GN=MRTO4 PE=1 SV=2	28	5	0	6	3	2	8	4.27644e-06	0	4.8993e-06	2.76284e-06	1.63756e-06	5.78498e-06	11	13	9.17575e-06	1.01854e-05		1.11003	FALSE
RS20_HUMAN	40S ribosomal protein S20 OS=Homo sapiens OX=9606 GN=RPS20 PE=1 SV=1	13	2	1	2	1	2	3	3.68432e-06	1.76098e-06	3.51745e-06	1.98358e-06	3.52704e-06	4.67248e-06	5	6	8.96275e-06	1.01831e-05		1.13616	FALSE
RTCB_HUMAN	tRNA-splicing ligase RtcB homolog OS=Homo sapiens OX=9606 GN=RTCB PE=1 SV=1	55	10	5	7	7	5	13	4.3542e-06	2.08116e-06	2.90989e-06	3.28192e-06	2.08416e-06	4.78575e-06	22	25	9.34524e-06	1.01518e-05		1.08631	FALSE
CBX3_HUMAN	Chromobox protein homolog 3 OS=Homo sapiens OX=9606 GN=CBX3 PE=1 SV=4	21	2	0	2	5	1	3	2.28077e-06	0	2.17747e-06	6.13964e-06	1.0917e-06	2.89249e-06	4	9	4.45824e-06	1.01238e-05		2.27082	FALSE
PRP19_HUMAN	Pre-mRNA-processing factor 19 OS=Homo sapiens OX=9606 GN=PRPF19 PE=1 SV=1	55	14	3	6	12	1	11	6.09588e-06	1.24869e-06	2.49419e-06	5.62614e-06	4.16833e-07	4.04948e-06	23	24	9.83876e-06	1.00925e-05		1.02579	FALSE
ATD3A_HUMAN	ATPase family AAA domain-containing protein 3A OS=Homo sapiens OX=9606 GN=ATAD3A PE=1 SV=2	71	14	10	20	8	8	16	4.72216e-06	3.22433e-06	6.4404e-06	2.90552e-06	2.58319e-06	4.5628e-06	44	32	1.43869e-05	1.00515e-05		0.698658	FALSE
PEF1_HUMAN	Peflin OS=Homo sapiens OX=9606 GN=PEF1 PE=1 SV=1	30	5	4	6	4	6	3	3.99135e-06	3.05236e-06	4.57268e-06	3.4382e-06	4.58516e-06	2.02474e-06	15	13	1.16164e-05	1.00481e-05		0.864993	FALSE
RU17_HUMAN	U1 small nuclear ribonucleoprotein 70 kDa OS=Homo sapiens OX=9606 GN=SNRNP70 PE=1 SV=2	52	15	2	13	9	1	13	6.9081e-06	8.80489e-07	5.71585e-06	4.46305e-06	4.40881e-07	5.06186e-06	30	23	1.35044e-05	9.96578e-06		0.737963	FALSE
PHB2_HUMAN	Prohibitin-2 OS=Homo sapiens OX=9606 GN=PHB2 PE=1 SV=2	33	3	5	0	5	6	3	2.1771e-06	3.46859e-06	0	3.90704e-06	4.16833e-06	1.84067e-06	8	14	5.64569e-06	9.91604e-06		1.75639	FALSE
DSG1_HUMAN	Desmoglein-1 OS=Homo sapiens OX=9606 GN=DSG1 PE=1 SV=2	114	26	55	27	11	28	10	5.46184e-06	1.10447e-05	5.41502e-06	2.48817e-06	5.6309e-06	1.77609e-06	108	49	2.19216e-05	9.89516e-06		0.451388	FALSE
LEG7_HUMAN	Galectin-7 OS=Homo sapiens OX=9606 GN=LGALS7 PE=1 SV=2	15	0	2	6	1	0	6	0	3.05236e-06	9.14537e-06	1.7191e-06	0	8.09897e-06	8	7	1.21977e-05	9.81807e-06		0.80491	FALSE
COR1C_HUMAN	Coronin-1C OS=Homo sapiens OX=9606 GN=CORO1C PE=1 SV=1	53	18	4	13	9	0	14	8.13331e-06	1.72775e-06	5.60801e-06	4.37884e-06	0	5.34838e-06	35	23	1.54691e-05	9.72721e-06		0.628817	FALSE
GMDS_HUMAN	GDP-mannose 4,6 dehydratase OS=Homo sapiens OX=9606 GN=GMDS PE=1 SV=1	42	3	5	1	8	7	2	1.71058e-06	2.72532e-06	5.44367e-07	4.91171e-06	3.82096e-06	9.64163e-07	9	17	4.98027e-06	9.69684e-06		1.94705	FALSE
CYTA_HUMAN	Cystatin-A OS=Homo sapiens OX=9606 GN=CSTA PE=1 SV=1	11	0	2	9	0	2	3	0	4.16231e-06	1.87064e-05	0	4.16833e-06	5.52202e-06	11	5	2.28687e-05	9.69035e-06		0.423738	FALSE
TXD12_HUMAN	Thioredoxin domain-containing protein 12 OS=Homo sapiens OX=9606 GN=TXNDC12 PE=1 SV=1	19	2	1	1	2	4	2	2.52085e-06	1.20488e-06	1.20334e-06	2.71437e-06	4.82648e-06	2.13131e-06	4	8	4.92907e-06	9.67216e-06		1.96227	FALSE
IF2B3_HUMAN	Insulin-like growth factor 2 mRNA-binding protein 3 OS=Homo sapiens OX=9606 GN=IGF2BP3 PE=1 SV=2	64	12	10	9	10	6	11	4.49027e-06	3.57699e-06	3.21517e-06	4.02914e-06	2.14929e-06	3.48003e-06	31	27	1.12824e-05	9.65846e-06		0.856062	FALSE
PP2AA_HUMAN	Serine/threonine-protein phosphatase 2A catalytic subunit alpha isoform OS=Homo sapiens OX=9606 GN=PPP2CA PE=1 SV=1	36	6	3	5	6	4	5	3.99135e-06	1.90773e-06	3.17547e-06	4.29775e-06	2.54731e-06	2.81214e-06	14	15	9.07455e-06	9.6572e-06		1.06421	FALSE
NU155_HUMAN	Nuclear pore complex protein Nup155 OS=Homo sapiens OX=9606 GN=NUP155 PE=1 SV=1	155	27	30	26	23	22	19	4.1716e-06	4.43085e-06	3.83515e-06	3.82638e-06	3.25398e-06	2.48194e-06	83	64	1.24376e-05	9.56231e-06		0.768822	FALSE
DKC1_HUMAN	H/ACA ribonucleoprotein complex subunit 4 OS=Homo sapiens OX=9606 GN=DKC1 PE=1 SV=3	58	19	5	19	8	1	16	7.84506e-06	1.97351e-06	7.48974e-06	3.55676e-06	3.95272e-07	5.5855e-06	43	25	1.73083e-05	9.53753e-06		0.551037	FALSE
KT33B_HUMAN	Keratin, type I cuticular Ha3-II OS=Homo sapiens OX=9606 GN=KRT33B PE=1 SV=3	46	18	15	0	17	0	0	9.37099e-06	7.46502e-06	0	9.52979e-06	0	0	33	17	1.6836e-05	9.52979e-06		0.566036	FALSE
SYEP_HUMAN	Bifunctional glutamate/proline--tRNA ligase OS=Homo sapiens OX=9606 GN=EPRS PE=1 SV=5	171	20	31	15	22	32	16	2.80095e-06	4.15014e-06	2.00556e-06	3.31756e-06	4.29021e-06	1.8945e-06	66	70	8.95665e-06	9.50226e-06		1.06092	FALSE
SRSF4_HUMAN	Serine/arginine-rich splicing factor 4 OS=Homo sapiens OX=9606 GN=SRSF4 PE=1 SV=2	57	13	0	11	12	2	9	5.46184e-06	0	4.41224e-06	5.42873e-06	8.04414e-07	3.19696e-06	24	23	9.87408e-06	9.43011e-06		0.955037	FALSE
PRDX6_HUMAN	Peroxiredoxin-6 OS=Homo sapiens OX=9606 GN=PRDX6 PE=1 SV=3	25	0	3	2	4	4	2	0	2.74713e-06	1.82907e-06	4.12584e-06	3.66813e-06	1.61979e-06	5	10	4.5762e-06	9.41376e-06		2.05711	FALSE
GAR1_HUMAN	H/ACA ribonucleoprotein complex subunit 1 OS=Homo sapiens OX=9606 GN=GAR1 PE=1 SV=1	22	3	1	4	4	1	4	3.26565e-06	1.04058e-06	4.15698e-06	4.68845e-06	1.04208e-06	3.68135e-06	8	9	8.46321e-06	9.41188e-06		1.11209	FALSE
EF1G_HUMAN	Elongation factor 1-gamma OS=Homo sapiens OX=9606 GN=EEF1G PE=1 SV=3	50	10	11	2	8	7	5	4.78962e-06	5.0364e-06	9.14537e-07	4.12584e-06	3.20961e-06	2.02474e-06	23	20	1.07406e-05	9.36019e-06		0.871481	FALSE
ERH_HUMAN	Enhancer of rudimentary homolog OS=Homo sapiens OX=9606 GN=ERH PE=1 SV=1	12	2	0	3	2	0	3	3.99135e-06	0	5.71585e-06	4.29775e-06	0	5.06186e-06	5	5	9.7072e-06	9.3596e-06		0.964192	FALSE
THIO_HUMAN	Thioredoxin OS=Homo sapiens OX=9606 GN=TXN PE=1 SV=3	12	1	0	7	0	4	1	1.99567e-06	0	1.3337e-05	0	7.64193e-06	1.68729e-06	8	5	1.53327e-05	9.32922e-06		0.608454	FALSE
K2C80_HUMAN	Keratin, type II cytoskeletal 80 OS=Homo sapiens OX=9606 GN=KRT80 PE=1 SV=2	51	7	23	13	4	10	7	3.28699e-06	1.03242e-05	5.82793e-06	2.02247e-06	4.49525e-06	2.77906e-06	43	21	1.94391e-05	9.29678e-06		0.478252	FALSE
SAFB2_HUMAN	Scaffold attachment factor B2 OS=Homo sapiens OX=9606 GN=SAFB2 PE=1 SV=1	107	30	0	25	22	0	21	6.71442e-06	0	5.34192e-06	5.30189e-06	0	3.97379e-06	55	43	1.20563e-05	9.27569e-06		0.769362	FALSE
WDR43_HUMAN	WD repeat-containing protein 43 OS=Homo sapiens OX=9606 GN=WDR43 PE=1 SV=3	75	22	4	11	14	0	16	7.02477e-06	1.22095e-06	3.3533e-06	4.81348e-06	0	4.31945e-06	37	30	1.1599e-05	9.13293e-06		0.787388	FALSE
PININ_HUMAN	Pinin OS=Homo sapiens OX=9606 GN=PNN PE=1 SV=5	82	26	10	26	13	0	20	7.59329e-06	2.7918e-06	7.24938e-06	4.0881e-06	0	4.9384e-06	62	33	1.76345e-05	9.0265e-06		0.511867	FALSE
SPTN1_HUMAN	Spectrin alpha chain, non-erythrocytic 1 OS=Homo sapiens OX=9606 GN=SPTAN1 PE=1 SV=3	285	68	25	74	54	15	41	5.71393e-06	2.00813e-06	5.93647e-06	4.88586e-06	1.20662e-06	2.91279e-06	167	110	1.36585e-05	9.00527e-06		0.659315	FALSE
PROF2_HUMAN	Profilin-2 OS=Homo sapiens OX=9606 GN=PFN2 PE=1 SV=3	15	2	1	3	1	3	2	3.19308e-06	1.52618e-06	4.57268e-06	1.7191e-06	4.58516e-06	2.69966e-06	6	6	9.29194e-06	9.00391e-06		0.969002	FALSE
RPAB1_HUMAN	DNA-directed RNA polymerases I, II, and III subunit RPABC1 OS=Homo sapiens OX=9606 GN=POLR2E PE=1 SV=4	25	3	0	3	3	2	5	2.87377e-06	0	2.74361e-06	3.09438e-06	1.83406e-06	4.04948e-06	6	10	5.61738e-06	8.97793e-06		1.59824	FALSE
RUVB2_HUMAN	RuvB-like 2 OS=Homo sapiens OX=9606 GN=RUVBL2 PE=1 SV=3	51	9	3	6	9	1	10	4.22613e-06	1.34663e-06	2.68981e-06	4.55056e-06	4.49525e-07	3.97008e-06	18	20	8.26258e-06	8.97017e-06		1.08564	FALSE
TXND5_HUMAN	Thioredoxin domain-containing protein 5 OS=Homo sapiens OX=9606 GN=TXNDC5 PE=1 SV=2	48	7	9	6	3	10	6	3.49243e-06	4.29239e-06	2.85793e-06	1.61166e-06	4.77621e-06	2.53093e-06	22	19	1.06427e-05	8.91879e-06		0.838016	FALSE
PUR2_HUMAN	Trifunctional purine biosynthetic protein adenosine-3 OS=Homo sapiens OX=9606 GN=GART PE=1 SV=1	108	19	31	14	14	13	15	4.21309e-06	6.57106e-06	2.96378e-06	3.34269e-06	2.75959e-06	2.81214e-06	64	42	1.37479e-05	8.91442e-06		0.648419	FALSE
HNRDL_HUMAN	Heterogeneous nuclear ribonucleoprotein D-like OS=Homo sapiens OX=9606 GN=HNRNPDL PE=1 SV=3	46	20	5	11	8	0	10	1.04122e-05	2.48834e-06	5.46734e-06	4.48461e-06	0	4.40161e-06	36	18	1.83679e-05	8.88622e-06		0.483791	FALSE
RS24_HUMAN	40S ribosomal protein S24 OS=Homo sapiens OX=9606 GN=RPS24 PE=1 SV=1	15	1	0	1	1	2	3	1.59654e-06	0	1.52423e-06	1.7191e-06	3.05677e-06	4.04948e-06	2	6	3.12077e-06	8.82536e-06		2.82795	FALSE
SAP18_HUMAN	Histone deacetylase complex subunit SAP18 OS=Homo sapiens OX=9606 GN=SAP18 PE=1 SV=1	18	5	0	6	3	0	4	6.65224e-06	0	7.62114e-06	4.29775e-06	0	4.49943e-06	11	7	1.42734e-05	8.79718e-06		0.616334	FALSE
EFTU_HUMAN	Elongation factor Tu, mitochondrial OS=Homo sapiens OX=9606 GN=TUFM PE=1 SV=2	50	5	3	5	8	4	7	2.39481e-06	1.37356e-06	2.28634e-06	4.12584e-06	1.83406e-06	2.83464e-06	13	19	6.05471e-06	8.79454e-06		1.45251	FALSE
CBX1_HUMAN	Chromobox protein homolog 1 OS=Homo sapiens OX=9606 GN=CBX1 PE=1 SV=1	21	3	0	2	4	0	4	3.42115e-06	0	2.17747e-06	4.91171e-06	0	3.85665e-06	5	8	5.59862e-06	8.76836e-06		1.56616	FALSE
GSHR_HUMAN	Glutathione reductase, mitochondrial OS=Homo sapiens OX=9606 GN=GSR PE=1 SV=2	56	8	7	3	8	8	5	3.42115e-06	2.86159e-06	1.22483e-06	3.68378e-06	3.27511e-06	1.80781e-06	18	21	7.50757e-06	8.7667e-06		1.16771	FALSE
PLPHP_HUMAN	Pyridoxal phosphate homeostasis protein OS=Homo sapiens OX=9606 GN=PLPBP PE=1 SV=1	30	6	4	5	5	4	2	4.78962e-06	3.05236e-06	3.81057e-06	4.29775e-06	3.05677e-06	1.34983e-06	15	11	1.16525e-05	8.70435e-06		0.746991	FALSE
CLH1_HUMAN	Clathrin heavy chain 1 OS=Homo sapiens OX=9606 GN=CLTC PE=1 SV=5	192	18	32	32	24	29	19	2.24513e-06	3.81545e-06	3.81057e-06	3.22331e-06	3.46275e-06	2.00365e-06	82	72	9.87116e-06	8.68971e-06		0.880314	FALSE
DDX1_HUMAN	ATP-dependent RNA helicase DDX1 OS=Homo sapiens OX=9606 GN=DDX1 PE=1 SV=2	82	16	12	9	10	11	10	4.6728e-06	3.35015e-06	2.5094e-06	3.14469e-06	3.07541e-06	2.4692e-06	37	31	1.05324e-05	8.6893e-06		0.825011	FALSE
RCC1_HUMAN	Regulator of chromosome condensation OS=Homo sapiens OX=9606 GN=RCC1 PE=1 SV=1	45	20	6	10	8	0	9	1.06436e-05	3.05236e-06	5.08076e-06	4.58426e-06	0	4.04948e-06	36	17	1.87767e-05	8.63375e-06		0.459812	FALSE
CALL5_HUMAN	Calmodulin-like protein 5 OS=Homo sapiens OX=9606 GN=CALML5 PE=1 SV=2	16	1	0	2	2	2	2	1.49676e-06	0	2.85793e-06	3.22331e-06	2.86572e-06	2.53093e-06	3	6	4.35468e-06	8.61996e-06		1.97947	FALSE
RS28_HUMAN	40S ribosomal protein S28 OS=Homo sapiens OX=9606 GN=RPS28 PE=1 SV=1	8	1	1	2	1	1	1	2.99351e-06	2.86159e-06	5.71585e-06	3.22331e-06	2.86572e-06	2.53093e-06	4	3	1.1571e-05	8.61996e-06		0.744966	FALSE
RBP2_HUMAN	E3 SUMO-protein ligase RanBP2 OS=Homo sapiens OX=9606 GN=RANBP2 PE=1 SV=2	358	84	11	54	62	12	59	5.6191e-06	7.03408e-07	3.44867e-06	4.46582e-06	7.68462e-07	3.33687e-06	149	133	9.77118e-06	8.57114e-06		0.877186	FALSE
SF3A1_HUMAN	Splicing factor 3A subunit 1 OS=Homo sapiens OX=9606 GN=SF3A1 PE=1 SV=1	89	37	9	34	17	0	16	9.95594e-06	2.31499e-06	8.73434e-06	4.92551e-06	0	3.63999e-06	80	33	2.10053e-05	8.5655e-06		0.407778	FALSE
SF3A3_HUMAN	Splicing factor 3A subunit 3 OS=Homo sapiens OX=9606 GN=SF3A3 PE=1 SV=1	59	17	4	12	10	0	12	6.90029e-06	1.55205e-06	4.65019e-06	4.37059e-06	0	4.11812e-06	33	22	1.31025e-05	8.48871e-06		0.647868	FALSE
TOP1_HUMAN	DNA topoisomerase 1 OS=Homo sapiens OX=9606 GN=TOP1 PE=1 SV=2	91	15	4	14	15	5	13	3.94749e-06	1.00627e-06	3.51745e-06	4.25052e-06	1.25966e-06	2.89249e-06	33	33	8.47121e-06	8.40267e-06		0.991909	FALSE
EF1B_HUMAN	Elongation factor 1-beta OS=Homo sapiens OX=9606 GN=EEF1B2 PE=1 SV=3	25	1	1	2	4	2	3	9.57923e-07	9.15709e-07	1.82907e-06	4.12584e-06	1.83406e-06	2.42969e-06	4	9	3.70271e-06	8.38959e-06		2.2658	FALSE
TBL3_HUMAN	Transducin beta-like protein 3 OS=Homo sapiens OX=9606 GN=TBL3 PE=1 SV=2	89	16	3	18	13	1	19	4.30527e-06	7.71665e-07	4.62406e-06	3.76657e-06	2.57593e-07	4.32248e-06	37	33	9.701e-06	8.34664e-06		0.86039	FALSE
KHDR1_HUMAN	KH domain-containing, RNA-binding, signal transduction-associated protein 1 OS=Homo sapiens OX=9606 GN=KHDRBS1 PE=1 SV=1	48	17	7	9	6	1	11	8.48161e-06	3.33852e-06	4.28689e-06	3.22331e-06	4.77621e-07	4.64003e-06	33	18	1.6107e-05	8.34097e-06		0.517846	FALSE
LRC59_HUMAN	Leucine-rich repeat-containing protein 59 OS=Homo sapiens OX=9606 GN=LRRC59 PE=1 SV=1	35	6	4	4	4	2	7	4.10539e-06	2.61631e-06	2.61296e-06	2.94703e-06	1.31005e-06	4.04948e-06	14	13	9.33466e-06	8.30656e-06		0.889862	FALSE
CASPE_HUMAN	Caspase-14 OS=Homo sapiens OX=9606 GN=CASP14 PE=1 SV=2	28	4	7	20	3	5	2	3.42115e-06	5.72318e-06	1.6331e-05	2.76284e-06	4.09389e-06	1.44624e-06	31	10	2.54753e-05	8.30297e-06		0.325922	FALSE
TFAM_HUMAN	Transcription factor A, mitochondrial OS=Homo sapiens OX=9606 GN=TFAM PE=1 SV=1	29	5	1	4	3	0	8	4.12898e-06	7.89404e-07	3.15357e-06	2.66757e-06	0	5.5855e-06	10	11	8.07196e-06	8.25306e-06		1.02244	FALSE
OPA1_HUMAN	Dynamin-like 120 kDa protein, mitochondrial OS=Homo sapiens OX=9606 GN=OPA1 PE=1 SV=3	112	16	24	12	10	21	9	3.42115e-06	4.90558e-06	2.44965e-06	2.30236e-06	4.29859e-06	1.62703e-06	52	40	1.07764e-05	8.22798e-06		0.763519	FALSE
TCOF_HUMAN	Treacle protein OS=Homo sapiens OX=9606 GN=TCOF1 PE=1 SV=3	152	30	9	20	23	2	30	4.72659e-06	1.35549e-06	3.00834e-06	3.9019e-06	3.01655e-07	3.9962e-06	59	55	9.09043e-06	8.19976e-06		0.902021	FALSE
BAF_HUMAN	Barrier-to-autointegration factor OS=Homo sapiens OX=9606 GN=BANF1 PE=1 SV=1	10	2	0	5	0	0	4	4.78962e-06	0	1.14317e-05	0	0	8.09897e-06	7	4	1.62213e-05	8.09897e-06		0.499279	FALSE
KPRP_HUMAN	Keratinocyte proline-rich protein OS=Homo sapiens OX=9606 GN=KPRP PE=1 SV=1	64	6	8	6	9	8	5	2.24513e-06	2.86159e-06	2.14345e-06	3.62622e-06	2.86572e-06	1.58183e-06	20	22	7.25017e-06	8.07378e-06		1.1136	FALSE
PWP2_HUMAN	Periodic tryptophan protein 2 homolog OS=Homo sapiens OX=9606 GN=PWP2 PE=2 SV=2	102	15	9	20	16	2	18	3.52178e-06	2.01995e-06	4.48302e-06	4.04494e-06	4.49525e-07	3.57307e-06	44	36	1.00247e-05	8.06754e-06		0.804763	FALSE
NH2L1_HUMAN	NHP2-like protein 1 OS=Homo sapiens OX=9606 GN=SNU13 PE=1 SV=3	14	2	0	2	2	0	3	3.42115e-06	0	3.2662e-06	3.68378e-06	0	4.33873e-06	4	5	6.68736e-06	8.02252e-06		1.19965	FALSE
IF2G_HUMAN	Eukaryotic translation initiation factor 2 subunit 3 OS=Homo sapiens OX=9606 GN=EIF2S3 PE=1 SV=3	51	3	3	4	5	5	8	1.40871e-06	1.34663e-06	1.79321e-06	2.52809e-06	2.24763e-06	3.17607e-06	10	18	4.54855e-06	7.95178e-06		1.7482	FALSE
RPF2_HUMAN	Ribosome production factor 2 homolog OS=Homo sapiens OX=9606 GN=RPF2 PE=1 SV=2	36	6	3	7	4	0	9	3.99135e-06	1.90773e-06	4.44566e-06	2.86517e-06	0	5.06186e-06	16	13	1.03447e-05	7.92702e-06		0.766285	FALSE
SSRP1_HUMAN	FACT complex subunit SSRP1 OS=Homo sapiens OX=9606 GN=SSRP1 PE=1 SV=1	81	17	10	13	7	6	16	5.02614e-06	2.82626e-06	3.66944e-06	2.22846e-06	1.69821e-06	3.99949e-06	40	29	1.15218e-05	7.92616e-06		0.687925	FALSE
IPO5_HUMAN	Importin-5 OS=Homo sapiens OX=9606 GN=IPO5 PE=1 SV=4	124	9	20	8	12	21	9	1.73817e-06	3.69237e-06	1.47506e-06	2.49547e-06	3.88259e-06	1.46957e-06	37	42	6.9056e-06	7.84763e-06		1.13642	FALSE
MGN2_HUMAN	Protein mago nashi homolog 2 OS=Homo sapiens OX=9606 GN=MAGOHB PE=1 SV=1	17	5	0	3	2	0	4	7.04355e-06	0	4.03472e-06	3.0337e-06	0	4.7641e-06	8	6	1.10783e-05	7.7978e-06		0.703883	FALSE
SF3B3_HUMAN	Splicing factor 3B subunit 3 OS=Homo sapiens OX=9606 GN=SF3B3 PE=1 SV=4	136	42	14	39	22	1	23	7.39573e-06	2.3566e-06	6.55642e-06	4.17134e-06	1.68572e-07	3.4242e-06	95	46	1.63088e-05	7.76411e-06		0.47607	FALSE
LMNA_HUMAN	Prelamin-A/C OS=Homo sapiens OX=9606 GN=LMNA PE=1 SV=1	74	32	5	25	12	0	13	1.03559e-05	1.54681e-06	7.72413e-06	4.18159e-06	0	3.55698e-06	62	25	1.96269e-05	7.73857e-06		0.394285	FALSE
SUMO1_HUMAN	Small ubiquitin-related modifier 1 OS=Homo sapiens OX=9606 GN=SUMO1 PE=1 SV=1	12	5	0	2	2	0	2	9.97837e-06	0	3.81057e-06	4.29775e-06	0	3.37457e-06	7	4	1.37889e-05	7.67232e-06		0.556411	FALSE
U2AF2_HUMAN	Splicing factor U2AF 65 kDa subunit OS=Homo sapiens OX=9606 GN=U2AF2 PE=1 SV=4	54	11	4	7	8	1	9	4.87831e-06	1.69576e-06	2.96378e-06	3.82022e-06	4.24552e-07	3.37457e-06	22	18	9.53785e-06	7.61934e-06		0.798854	FALSE
RBBP4_HUMAN	Histone-binding protein RBBP4 OS=Homo sapiens OX=9606 GN=RBBP4 PE=1 SV=3	48	16	0	14	14	0	0	7.98269e-06	0	6.6685e-06	7.52106e-06	0	0	30	14	1.46512e-05	7.52106e-06		0.513341	FALSE
ZN326_HUMAN	DBIRD complex subunit ZNF326 OS=Homo sapiens OX=9606 GN=ZNF326 PE=1 SV=2	66	21	3	12	9	0	13	7.61984e-06	1.04058e-06	4.15698e-06	3.51634e-06	0	3.98813e-06	36	22	1.28174e-05	7.50447e-06		0.58549	FALSE
SPB1_HUMAN	pre-rRNA processing protein FTSJ3 OS=Homo sapiens OX=9606 GN=FTSJ3 PE=1 SV=2	97	9	8	21	9	2	22	2.22199e-06	1.88806e-06	4.94981e-06	2.39256e-06	4.72697e-07	4.5922e-06	38	33	9.05986e-06	7.45746e-06		0.823132	FALSE
TCPZ_HUMAN	T-complex protein 1 subunit zeta OS=Homo sapiens OX=9606 GN=CCT6A PE=1 SV=3	58	6	8	4	4	8	7	2.47739e-06	3.15762e-06	1.57679e-06	1.77838e-06	3.16218e-06	2.44365e-06	18	19	7.21179e-06	7.38421e-06		1.02391	FALSE
U3IP2_HUMAN	U3 small nucleolar RNA-interacting protein 2 OS=Homo sapiens OX=9606 GN=RRP9 PE=1 SV=1	52	10	0	8	10	0	6	4.6054e-06	0	3.51745e-06	4.95894e-06	0	2.33624e-06	18	16	8.12285e-06	7.29518e-06		0.898106	FALSE
RRP1B_HUMAN	Ribosomal RNA processing protein 1 homolog B OS=Homo sapiens OX=9606 GN=RRP1B PE=1 SV=3	84	10	0	9	12	6	8	2.85096e-06	0	2.44965e-06	3.68378e-06	1.63756e-06	1.92833e-06	19	26	5.30061e-06	7.24967e-06		1.3677	FALSE
SYIC_HUMAN	Isoleucine--tRNA ligase, cytoplasmic OS=Homo sapiens OX=9606 GN=IARS PE=1 SV=2	145	8	23	12	18	19	7	1.32127e-06	3.63126e-06	1.89214e-06	3.20108e-06	3.00407e-06	9.77462e-07	43	44	6.84468e-06	7.18261e-06		1.04937	FALSE
TIF1B_HUMAN	Transcription intermediary factor 1-beta OS=Homo sapiens OX=9606 GN=TRIM28 PE=1 SV=5	89	6	11	6	7	10	11	1.61448e-06	2.82944e-06	1.54135e-06	2.02815e-06	2.57593e-06	2.50249e-06	23	28	5.98527e-06	7.10657e-06		1.18734	FALSE
TPR_HUMAN	Nucleoprotein TPR OS=Homo sapiens OX=9606 GN=TPR PE=1 SV=3	267	57	5	41	41	3	38	5.11251e-06	4.28703e-07	3.51086e-06	3.95972e-06	2.57593e-07	2.88166e-06	103	82	9.05208e-06	7.09897e-06		0.784237	FALSE
SMC1A_HUMAN	Structural maintenance of chromosomes protein 1A OS=Homo sapiens OX=9606 GN=SMC1A PE=1 SV=2	143	30	9	26	21	2	21	5.02407e-06	1.4408e-06	4.15698e-06	3.78683e-06	3.2064e-07	2.9734e-06	65	44	1.06219e-05	7.08087e-06		0.666631	FALSE
BUB3_HUMAN	Mitotic checkpoint protein BUB3 OS=Homo sapiens OX=9606 GN=BUB3 PE=1 SV=1	37	3	0	1	5	4	2	1.94174e-06	0	6.1793e-07	3.48466e-06	2.47846e-06	1.09446e-06	4	11	2.55967e-06	7.05758e-06		2.75723	FALSE
RTRAF_HUMAN	RNA transcription, translation and transport factor protein OS=Homo sapiens OX=9606 GN=RTRAF PE=1 SV=1	28	3	1	3	2	1	6	2.56587e-06	8.17597e-07	2.44965e-06	1.84189e-06	8.18778e-07	4.33873e-06	7	9	5.83311e-06	6.9994e-06		1.19994	FALSE
WDR36_HUMAN	WD repeat-containing protein 36 OS=Homo sapiens OX=9606 GN=WDR36 PE=1 SV=1	105	21	7	16	12	0	21	4.78962e-06	1.52618e-06	3.48395e-06	2.94703e-06	0	4.04948e-06	44	33	9.79975e-06	6.99651e-06		0.713948	FALSE
ECHA_HUMAN	Trifunctional enzyme subunit alpha, mitochondrial OS=Homo sapiens OX=9606 GN=HADHA PE=1 SV=2	83	14	6	20	7	5	14	4.03944e-06	1.6549e-06	5.50926e-06	2.17476e-06	1.38107e-06	3.41523e-06	40	26	1.12036e-05	6.97106e-06		0.622217	FALSE
LYSC_HUMAN	Lysozyme C OS=Homo sapiens OX=9606 GN=LYZ PE=1 SV=1	17	6	9	12	1	4	0	8.45226e-06	1.21197e-05	1.61389e-05	1.51685e-06	5.3943e-06	0	27	5	3.67108e-05	6.91116e-06		0.188259	FALSE
RBM8A_HUMAN	RNA-binding protein 8A OS=Homo sapiens OX=9606 GN=RBM8A PE=1 SV=1	20	3	0	4	3	0	3	3.59221e-06	0	4.57268e-06	3.86797e-06	0	3.03711e-06	7	6	8.16489e-06	6.90509e-06		0.845704	FALSE
SMD1_HUMAN	Small nuclear ribonucleoprotein Sm D1 OS=Homo sapiens OX=9606 GN=SNRPD1 PE=1 SV=1	13	3	0	3	1	1	2	5.52648e-06	0	5.27617e-06	1.98358e-06	1.76352e-06	3.11499e-06	6	4	1.08027e-05	6.86209e-06		0.635222	FALSE
KPYM_HUMAN	Pyruvate kinase PKM OS=Homo sapiens OX=9606 GN=PKM PE=1 SV=4	58	5	18	8	3	6	9	2.06449e-06	7.10464e-06	3.15357e-06	1.33378e-06	2.37163e-06	3.14184e-06	31	18	1.23227e-05	6.84726e-06		0.555662	FALSE
HNRL2_HUMAN	Heterogeneous nuclear ribonucleoprotein U-like protein 2 OS=Homo sapiens OX=9606 GN=HNRNPUL2 PE=1 SV=1	85	26	4	16	13	1	11	7.3253e-06	1.0773e-06	4.3037e-06	3.94382e-06	2.69715e-07	2.62025e-06	46	25	1.27063e-05	6.83379e-06		0.537827	FALSE
CAPZB_HUMAN	F-actin-capping protein subunit beta OS=Homo sapiens OX=9606 GN=CAPZB PE=1 SV=4	31	1	2	3	2	6	1	7.72519e-07	1.47695e-06	2.21259e-06	1.66364e-06	4.43725e-06	6.53143e-07	6	9	4.46206e-06	6.75404e-06		1.51366	FALSE
HEAT1_HUMAN	HEAT repeat-containing protein 1 OS=Homo sapiens OX=9606 GN=HEATR1 PE=1 SV=3	242	39	11	30	33	2	36	3.8594e-06	1.04058e-06	2.83431e-06	3.51634e-06	1.89469e-07	3.01201e-06	80	71	7.73429e-06	6.71782e-06		0.868577	FALSE
ACINU_HUMAN	Apoptotic chromatin condensation inducer in the nucleus OS=Homo sapiens OX=9606 GN=ACIN1 PE=1 SV=2	152	31	6	23	23	1	20	4.88415e-06	9.0366e-07	3.4596e-06	3.9019e-06	1.50828e-07	2.66413e-06	60	44	9.2474e-06	6.71687e-06		0.726351	FALSE
NAT10_HUMAN	RNA cytidine acetyltransferase OS=Homo sapiens OX=9606 GN=NAT10 PE=1 SV=2	116	24	5	26	18	0	15	4.95478e-06	9.86755e-07	5.12456e-06	4.00135e-06	0	2.6182e-06	55	33	1.10661e-05	6.61955e-06		0.598184	FALSE
RRP15_HUMAN	RRP15-like protein OS=Homo sapiens OX=9606 GN=RRP15 PE=1 SV=2	31	8	0	1	4	0	5	6.18015e-06	0	7.37529e-07	3.32729e-06	0	3.26571e-06	9	9	6.91768e-06	6.593e-06		0.953066	FALSE
IF2P_HUMAN	Eukaryotic translation initiation factor 5B OS=Homo sapiens OX=9606 GN=EIF5B PE=1 SV=4	139	5	25	11	7	17	17	8.61442e-07	4.1174e-06	1.80933e-06	1.2986e-06	2.80387e-06	2.4763e-06	41	41	6.78817e-06	6.57878e-06		0.969153	FALSE
CPSF5_HUMAN	Cleavage and polyadenylation specificity factor subunit 5 OS=Homo sapiens OX=9606 GN=NUDT21 PE=1 SV=1	26	4	0	5	1	1	6	3.68432e-06	0	4.39681e-06	9.91788e-07	8.81761e-07	4.67248e-06	9	8	8.08113e-06	6.54603e-06		0.810039	FALSE
PP1G_HUMAN	Serine/threonine-protein phosphatase PP1-gamma catalytic subunit OS=Homo sapiens OX=9606 GN=PPP1CC PE=1 SV=1	37	6	0	6	2	3	6	3.88347e-06	0	3.70758e-06	1.39386e-06	1.85885e-06	3.28337e-06	12	11	7.59105e-06	6.53608e-06		0.861024	FALSE
SUMO2_HUMAN	Small ubiquitin-related modifier 2 OS=Homo sapiens OX=9606 GN=SUMO2 PE=1 SV=3	11	1	0	2	2	0	1	2.1771e-06	0	4.15698e-06	4.68845e-06	0	1.84067e-06	3	3	6.33408e-06	6.52913e-06		1.03079	FALSE
SF3A2_HUMAN	Splicing factor 3A subunit 2 OS=Homo sapiens OX=9606 GN=SF3A2 PE=1 SV=2	49	9	4	5	5	3	6	4.39863e-06	1.86879e-06	2.333e-06	2.63127e-06	1.40362e-06	2.47928e-06	18	14	8.60042e-06	6.51417e-06		0.757424	FALSE
ISOC1_HUMAN	Isochorismatase domain-containing protein 1 OS=Homo sapiens OX=9606 GN=ISOC1 PE=1 SV=3	32	3	3	3	3	3	3	2.24513e-06	2.14619e-06	2.14345e-06	2.41748e-06	2.14929e-06	1.8982e-06	9	9	6.53477e-06	6.46497e-06		0.989319	FALSE
SMC3_HUMAN	Structural maintenance of chromosomes protein 3 OS=Homo sapiens OX=9606 GN=SMC3 PE=1 SV=2	142	24	2	20	14	3	24	4.04756e-06	3.22433e-07	3.2202e-06	2.54233e-06	4.84348e-07	3.4221e-06	46	41	7.59019e-06	6.44878e-06		0.849619	FALSE
RBM28_HUMAN	RNA-binding protein 28 OS=Homo sapiens OX=9606 GN=RBM28 PE=1 SV=3	86	24	2	16	12	0	12	6.68319e-06	5.32389e-07	4.25366e-06	3.59811e-06	0	2.82522e-06	42	24	1.14692e-05	6.42334e-06		0.560049	FALSE
RL7L_HUMAN	60S ribosomal protein L7-like 1 OS=Homo sapiens OX=9606 GN=RPL7L1 PE=1 SV=1	29	2	0	2	4	0	4	1.65159e-06	0	1.57679e-06	3.55676e-06	0	2.79275e-06	4	8	3.22838e-06	6.34951e-06		1.96678	FALSE
BAZ1B_HUMAN	Tyrosine-protein kinase BAZ1B OS=Homo sapiens OX=9606 GN=BAZ1B PE=1 SV=2	171	25	5	26	27	1	18	3.50118e-06	6.69378e-07	3.47631e-06	4.07155e-06	1.34069e-07	2.13131e-06	56	46	7.64687e-06	6.33693e-06		0.828696	FALSE
NOC2L_HUMAN	Nucleolar complex protein 2 homolog OS=Homo sapiens OX=9606 GN=NOC2L PE=1 SV=4	85	24	2	13	12	1	10	6.76181e-06	5.38652e-07	3.49676e-06	3.64045e-06	2.69715e-07	2.38205e-06	39	23	1.07972e-05	6.29221e-06		0.582762	FALSE
SSBP_HUMAN	Single-stranded DNA-binding protein, mitochondrial OS=Homo sapiens OX=9606 GN=SSBP1 PE=1 SV=1	17	2	0	3	1	0	4	2.81742e-06	0	4.03472e-06	1.51685e-06	0	4.7641e-06	5	5	6.85214e-06	6.28095e-06		0.916641	FALSE
LAP2B_HUMAN	Lamina-associated polypeptide 2, isoforms beta/gamma OS=Homo sapiens OX=9606 GN=TMPO PE=1 SV=2	51	8	3	14	3	0	12	3.75656e-06	1.34663e-06	6.27623e-06	1.51685e-06	0	4.7641e-06	25	15	1.13794e-05	6.28095e-06		0.551957	FALSE
CBX5_HUMAN	Chromobox protein homolog 5 OS=Homo sapiens OX=9606 GN=CBX5 PE=1 SV=1	22	1	0	1	3	0	3	1.08855e-06	0	1.03925e-06	3.51634e-06	0	2.76101e-06	2	6	2.1278e-06	6.27735e-06		2.95017	FALSE
IF2B2_HUMAN	Insulin-like growth factor 2 mRNA-binding protein 2 OS=Homo sapiens OX=9606 GN=IGF2BP2 PE=1 SV=2	66	0	4	6	7	4	7	0	1.38744e-06	2.07849e-06	2.73493e-06	1.38944e-06	2.14745e-06	10	18	3.46593e-06	6.27183e-06		1.80957	FALSE
BOP1_HUMAN	Ribosome biogenesis protein BOP1 OS=Homo sapiens OX=9606 GN=BOP1 PE=1 SV=2	84	13	1	11	11	0	12	3.70625e-06	2.72532e-07	2.99402e-06	3.3768e-06	0	2.89249e-06	25	23	6.9728e-06	6.26929e-06		0.899106	FALSE
CAZA2_HUMAN	F-actin-capping protein subunit alpha-2 OS=Homo sapiens OX=9606 GN=CAPZA2 PE=1 SV=3	33	5	4	3	3	3	3	3.6285e-06	2.77488e-06	2.07849e-06	2.34423e-06	2.08416e-06	1.84067e-06	12	9	8.48186e-06	6.26906e-06		0.739114	FALSE
IPYR_HUMAN	Inorganic pyrophosphatase OS=Homo sapiens OX=9606 GN=PPA1 PE=1 SV=2	33	3	3	2	3	2	4	2.1771e-06	2.08116e-06	1.38566e-06	2.34423e-06	1.38944e-06	2.45423e-06	8	9	5.64392e-06	6.1879e-06		1.09638	FALSE
NUP93_HUMAN	Nuclear pore complex protein Nup93 OS=Homo sapiens OX=9606 GN=NUP93 PE=1 SV=2	93	21	2	17	12	1	12	5.40763e-06	4.92317e-07	4.17933e-06	3.32729e-06	2.46514e-07	2.61257e-06	40	25	1.00793e-05	6.18637e-06		0.613771	FALSE
C1TC_HUMAN	C-1-tetrahydrofolate synthase, cytoplasmic OS=Homo sapiens OX=9606 GN=MTHFD1 PE=1 SV=3	102	17	35	14	10	10	7	3.99135e-06	7.85535e-06	3.13812e-06	2.52809e-06	2.24763e-06	1.38953e-06	66	27	1.49848e-05	6.16524e-06		0.411433	FALSE
UT14A_HUMAN	U3 small nucleolar RNA-associated protein 14 homolog A OS=Homo sapiens OX=9606 GN=UTP14A PE=1 SV=1	88	24	2	24	9	0	15	6.53129e-06	5.20289e-07	6.23548e-06	2.63725e-06	0	3.45127e-06	50	24	1.32871e-05	6.08852e-06		0.458229	FALSE
G3BP1_HUMAN	Ras GTPase-activating protein-binding protein 1 OS=Homo sapiens OX=9606 GN=G3BP1 PE=1 SV=1	52	4	6	7	4	4	6	1.84216e-06	2.64147e-06	3.07777e-06	1.98358e-06	1.76352e-06	2.33624e-06	17	14	7.5614e-06	6.08334e-06		0.804526	FALSE
TBCB_HUMAN	Tubulin-folding cofactor B OS=Homo sapiens OX=9606 GN=TBCB PE=1 SV=2	27	3	5	3	3	2	2	2.6609e-06	4.23939e-06	2.54038e-06	2.86517e-06	1.69821e-06	1.49981e-06	11	7	9.44067e-06	6.06318e-06		0.642241	FALSE
PHB_HUMAN	Prohibitin OS=Homo sapiens OX=9606 GN=PHB PE=1 SV=1	30	1	2	1	2	3	3	7.98269e-07	1.52618e-06	7.62114e-07	1.7191e-06	2.29258e-06	2.02474e-06	4	8	3.08656e-06	6.03642e-06		1.95571	FALSE
TDIF2_HUMAN	Deoxynucleotidyltransferase terminal-interacting protein 2 OS=Homo sapiens OX=9606 GN=DNTTIP2 PE=1 SV=2	84	13	2	8	11	0	11	3.70625e-06	5.45065e-07	2.17747e-06	3.3768e-06	0	2.65145e-06	23	22	6.42878e-06	6.02825e-06		0.937697	FALSE
FABP5_HUMAN	Fatty acid-binding protein, epidermal OS=Homo sapiens OX=9606 GN=FABP5 PE=1 SV=3	15	0	8	5	0	3	1	0	1.22095e-05	7.62114e-06	0	4.58516e-06	1.34983e-06	13	4	1.98306e-05	5.93499e-06		0.299284	FALSE
LIMA1_HUMAN	LIM domain and actin-binding protein 1 OS=Homo sapiens OX=9606 GN=LIMA1 PE=1 SV=1	85	21	5	20	10	1	11	5.91658e-06	1.34663e-06	5.37963e-06	3.0337e-06	2.69715e-07	2.62025e-06	46	22	1.26428e-05	5.92367e-06		0.46854	FALSE
AIMP2_HUMAN	Aminoacyl tRNA synthase complex-interacting multifunctional protein 2 OS=Homo sapiens OX=9606 GN=AIMP2 PE=1 SV=2	35	2	4	3	3	3	3	1.36846e-06	2.61631e-06	1.95972e-06	2.21027e-06	1.96507e-06	1.73549e-06	9	9	5.94449e-06	5.91083e-06		0.994337	FALSE
GBB4_HUMAN	Guanine nucleotide-binding protein subunit beta-4 OS=Homo sapiens OX=9606 GN=GNB4 PE=1 SV=3	38	5	3	7	3	2	5	3.15106e-06	1.80732e-06	4.21168e-06	2.03578e-06	1.20662e-06	2.66413e-06	15	10	9.17007e-06	5.90653e-06		0.64411	FALSE
DSC1_HUMAN	Desmocollin-1 OS=Homo sapiens OX=9606 GN=DSC1 PE=1 SV=2	100	10	18	9	9	11	5	2.39481e-06	4.12069e-06	2.05771e-06	2.32078e-06	2.52184e-06	1.01237e-06	37	25	8.57321e-06	5.85499e-06		0.682941	FALSE
DSRAD_HUMAN	Double-stranded RNA-specific adenosine deaminase OS=Homo sapiens OX=9606 GN=ADAR PE=1 SV=4	136	31	1	19	15	0	20	5.45875e-06	1.68329e-07	3.19415e-06	2.8441e-06	0	2.97756e-06	51	35	8.82124e-06	5.82166e-06		0.65996	FALSE
SPTB2_HUMAN	Spectrin beta chain, non-erythrocytic 1 OS=Homo sapiens OX=9606 GN=SPTBN1 PE=1 SV=2	275	45	13	64	37	6	25	3.91878e-06	1.0822e-06	5.32094e-06	3.46945e-06	5.00199e-07	1.84067e-06	122	68	1.03219e-05	5.81033e-06		0.562912	FALSE
1433S_HUMAN	14-3-3 protein sigma OS=Homo sapiens OX=9606 GN=SFN PE=1 SV=1	28	0	0	7	0	0	8	0	0	5.71585e-06	0	0	5.78498e-06	7	8	5.71585e-06	5.78498e-06		1.01209	FALSE
GGCT_HUMAN	Gamma-glutamylcyclotransferase OS=Homo sapiens OX=9606 GN=GGCT PE=1 SV=1	21	2	0	5	2	3	0	2.28077e-06	0	5.44367e-06	2.45586e-06	3.27511e-06	0	7	5	7.72444e-06	5.73097e-06		0.741927	FALSE
CEBPZ_HUMAN	CCAAT/enhancer-binding protein zeta OS=Homo sapiens OX=9606 GN=CEBPZ PE=1 SV=3	121	17	4	23	15	0	15	3.36461e-06	7.56784e-07	4.34594e-06	3.19667e-06	0	2.51001e-06	44	30	8.46733e-06	5.70668e-06		0.673965	FALSE
SSF1_HUMAN	Suppressor of SWI4 1 homolog OS=Homo sapiens OX=9606 GN=PPAN PE=2 SV=1	53	4	2	5	6	2	5	1.8074e-06	8.63876e-07	2.15693e-06	2.91923e-06	8.65124e-07	1.91013e-06	11	13	4.8282e-06	5.69448e-06		1.17942	FALSE
TADBP_HUMAN	TAR DNA-binding protein 43 OS=Homo sapiens OX=9606 GN=TARDBP PE=1 SV=1	45	8	2	5	6	0	5	4.25744e-06	1.01745e-06	2.54038e-06	3.4382e-06	0	2.24971e-06	15	11	7.81527e-06	5.68791e-06		0.727795	FALSE
NEP1_HUMAN	Ribosomal RNA small subunit methyltransferase NEP1 OS=Homo sapiens OX=9606 GN=EMG1 PE=1 SV=4	27	5	0	4	2	0	5	4.43483e-06	0	3.38717e-06	1.91011e-06	0	3.74952e-06	9	7	7.822e-06	5.65963e-06		0.723553	FALSE
2AAA_HUMAN	Serine/threonine-protein phosphatase 2A 65 kDa regulatory subunit A alpha isoform OS=Homo sapiens OX=9606 GN=PPP2R1A PE=1 SV=4	65	8	7	8	5	6	5	2.94746e-06	2.46537e-06	2.81396e-06	1.98358e-06	2.11623e-06	1.55749e-06	23	16	8.22679e-06	5.6573e-06		0.687668	FALSE
SERA_HUMAN	D-3-phosphoglycerate dehydrogenase OS=Homo sapiens OX=9606 GN=PHGDH PE=1 SV=4	57	7	5	2	5	4	5	2.94099e-06	2.00813e-06	8.02225e-07	2.26197e-06	1.60883e-06	1.77609e-06	14	14	5.75135e-06	5.64689e-06		0.981837	FALSE
SKP1_HUMAN	S-phase kinase-associated protein 1 OS=Homo sapiens OX=9606 GN=SKP1 PE=1 SV=2	19	1	0	0	1	0	4	1.26043e-06	0	0	1.35718e-06	0	4.26262e-06	1	5	1.26043e-06	5.6198e-06		4.45865	FALSE
H10_HUMAN	Histone H1.0 OS=Homo sapiens OX=9606 GN=H1F0 PE=1 SV=3	21	2	0	1	3	0	2	2.28077e-06	0	1.08873e-06	3.68378e-06	0	1.92833e-06	3	5	3.3695e-06	5.61211e-06		1.66556	FALSE
TRA2A_HUMAN	Transformer-2 protein homolog alpha OS=Homo sapiens OX=9606 GN=TRA2A PE=1 SV=1	33	7	1	5	4	0	4	5.0799e-06	6.93719e-07	3.46415e-06	3.12563e-06	0	2.45423e-06	13	8	9.23777e-06	5.57987e-06		0.604028	FALSE
C1QBP_HUMAN	Complement component 1 Q subcomponent-binding protein, mitochondrial OS=Homo sapiens OX=9606 GN=C1QBP PE=1 SV=1	31	4	5	6	1	2	5	3.09007e-06	3.69237e-06	4.42518e-06	8.31822e-07	1.47908e-06	3.26571e-06	15	8	1.12076e-05	5.57662e-06		0.497574	FALSE
IF5A1_HUMAN	Eukaryotic translation initiation factor 5A-1 OS=Homo sapiens OX=9606 GN=EIF5A PE=1 SV=2	17	0	0	0	2	1	1	0	0	0	3.0337e-06	1.34858e-06	1.19102e-06	0	4	0	5.57331e-06		Unique	FALSE
TGM3_HUMAN	Protein-glutamine gamma-glutamyltransferase E OS=Homo sapiens OX=9606 GN=TGM3 PE=1 SV=4	77	10	11	20	4	8	7	3.11014e-06	3.27039e-06	5.93855e-06	1.33956e-06	2.3819e-06	1.84067e-06	41	19	1.23191e-05	5.56213e-06		0.451506	FALSE
SPB12_HUMAN	Serpin B12 OS=Homo sapiens OX=9606 GN=SERPINB12 PE=1 SV=1	46	9	15	9	4	4	3	4.68549e-06	7.46502e-06	4.47328e-06	2.2423e-06	1.99355e-06	1.32048e-06	33	11	1.66238e-05	5.55633e-06		0.33424	FALSE
UTP4_HUMAN	U3 small nucleolar RNA-associated protein 4 homolog OS=Homo sapiens OX=9606 GN=UTP4 PE=1 SV=1	77	9	1	12	7	1	11	2.79913e-06	2.97308e-07	3.56313e-06	2.34423e-06	2.97738e-07	2.89249e-06	22	19	6.65956e-06	5.53445e-06		0.831053	FALSE
SON_HUMAN	Protein SON OS=Homo sapiens OX=9606 GN=SON PE=1 SV=4	264	45	3	31	25	2	38	4.08206e-06	2.60145e-07	2.68472e-06	2.4419e-06	1.7368e-07	2.9144e-06	79	65	7.02692e-06	5.52998e-06		0.786971	FALSE
PR40A_HUMAN	Pre-mRNA-processing factor 40 homolog A OS=Homo sapiens OX=9606 GN=PRPF40A PE=1 SV=2	109	17	4	19	12	2	12	3.73502e-06	8.401e-07	3.98537e-06	2.83888e-06	4.20657e-07	2.22907e-06	40	26	8.56049e-06	5.48861e-06		0.641156	FALSE
GNAI3_HUMAN	Guanine nucleotide-binding protein G(k) subunit alpha OS=Homo sapiens OX=9606 GN=GNAI3 PE=1 SV=3	41	5	1	8	4	0	6	2.9205e-06	5.58359e-07	4.46115e-06	2.51575e-06	0	2.96304e-06	14	10	7.94001e-06	5.47879e-06		0.690023	FALSE
DDB1_HUMAN	DNA damage-binding protein 1 OS=Homo sapiens OX=9606 GN=DDB1 PE=1 SV=1	127	13	12	13	5	15	11	2.45138e-06	2.16309e-06	2.34035e-06	1.01522e-06	2.70777e-06	1.75371e-06	38	31	6.95482e-06	5.4767e-06		0.787468	FALSE
LA_HUMAN	Lupus La protein OS=Homo sapiens OX=9606 GN=SSB PE=1 SV=2	47	4	1	1	5	2	4	2.03813e-06	4.87079e-07	4.86456e-07	2.74324e-06	9.75565e-07	1.72318e-06	6	11	3.01167e-06	5.44199e-06		1.80697	FALSE
HDAC2_HUMAN	Histone deacetylase 2 OS=Homo sapiens OX=9606 GN=HDAC2 PE=1 SV=2	55	9	7	7	5	3	5	3.91878e-06	2.91362e-06	2.90989e-06	2.34423e-06	1.2505e-06	1.84067e-06	23	13	9.74229e-06	5.4354e-06		0.557918	FALSE
CHD4_HUMAN	Chromodomain-helicase-DNA-binding protein 4 OS=Homo sapiens OX=9606 GN=CHD4 PE=1 SV=2	218	21	2	21	16	7	30	2.30693e-06	2.10025e-07	2.20244e-06	1.89259e-06	7.36149e-07	2.78634e-06	44	53	4.71939e-06	5.41508e-06		1.14741	FALSE
ACLY_HUMAN	ATP-citrate synthase OS=Homo sapiens OX=9606 GN=ACLY PE=1 SV=3	121	6	27	15	5	14	10	1.18751e-06	5.10829e-06	2.83431e-06	1.06556e-06	2.65257e-06	1.67334e-06	48	29	9.13011e-06	5.39147e-06		0.590515	FALSE
SNR40_HUMAN	U5 small nuclear ribonucleoprotein 40 kDa protein OS=Homo sapiens OX=9606 GN=SNRNP40 PE=1 SV=1	39	5	0	3	5	0	4	3.07027e-06	0	1.75872e-06	3.30596e-06	0	2.07666e-06	8	9	4.82899e-06	5.38262e-06		1.11465	FALSE
UTP15_HUMAN	U3 small nucleolar RNA-associated protein 15 homolog OS=Homo sapiens OX=9606 GN=UTP15 PE=1 SV=3	58	7	1	7	5	0	9	2.89029e-06	3.94702e-07	2.75938e-06	2.22297e-06	0	3.14184e-06	15	14	6.04437e-06	5.36481e-06		0.887573	FALSE
DNLI3_HUMAN	DNA ligase 3 OS=Homo sapiens OX=9606 GN=LIG3 PE=1 SV=2	113	6	0	10	5	1	22	1.27158e-06	0	2.02331e-06	1.141e-06	2.02883e-07	3.94198e-06	16	28	3.29489e-06	5.28585e-06		1.60426	FALSE
CENPV_HUMAN	Centromere protein V OS=Homo sapiens OX=9606 GN=CENPV PE=1 SV=1	30	5	0	5	3	0	4	3.99135e-06	0	3.81057e-06	2.57865e-06	0	2.69966e-06	10	7	7.80192e-06	5.27831e-06		0.67654	FALSE
HS105_HUMAN	Heat shock protein 105 kDa OS=Homo sapiens OX=9606 GN=HSPH1 PE=1 SV=1	97	5	5	4	8	7	7	1.23444e-06	1.18004e-06	9.42821e-07	2.12672e-06	1.65444e-06	1.46115e-06	14	22	3.3573e-06	5.24231e-06		1.56147	FALSE
TIM23_HUMAN	Mitochondrial import inner membrane translocase subunit Tim23 OS=Homo sapiens OX=9606 GN=TIMM23 PE=1 SV=1	22	0	0	0	1	3	1	0	0	0	1.17211e-06	3.12624e-06	9.20337e-07	0	5	0	5.21869e-06		Unique	FALSE
RRP1_HUMAN	Ribosomal RNA processing protein 1 homolog A OS=Homo sapiens OX=9606 GN=RRP1 PE=1 SV=1	53	10	2	6	6	0	6	4.51851e-06	8.63876e-07	2.58831e-06	2.91923e-06	0	2.29216e-06	18	12	7.97069e-06	5.21139e-06		0.653818	FALSE
CKAP4_HUMAN	Cytoskeleton-associated protein 4 OS=Homo sapiens OX=9606 GN=CKAP4 PE=1 SV=2	66	2	5	3	4	6	5	7.25699e-07	1.7343e-06	1.03925e-06	1.56282e-06	2.08416e-06	1.5339e-06	10	15	3.49924e-06	5.18088e-06		1.48057	FALSE
SRPK1_HUMAN	SRSF protein kinase 1 OS=Homo sapiens OX=9606 GN=SRPK1 PE=1 SV=2	74	3	4	5	4	6	7	9.70868e-07	1.23744e-06	1.54483e-06	1.39386e-06	1.85885e-06	1.9153e-06	12	17	3.75314e-06	5.16801e-06		1.37698	FALSE
SYRC_HUMAN	Arginine--tRNA ligase, cytoplasmic OS=Homo sapiens OX=9606 GN=RARS PE=1 SV=2	75	7	11	5	9	5	2	2.23515e-06	3.3576e-06	1.52423e-06	3.09438e-06	1.52839e-06	5.39931e-07	23	16	7.11698e-06	5.1627e-06		0.725405	FALSE
NU153_HUMAN	Nuclear pore complex protein Nup153 OS=Homo sapiens OX=9606 GN=NUP153 PE=1 SV=2	154	22	5	19	18	1	15	3.42115e-06	7.4327e-07	2.82081e-06	3.01401e-06	1.48869e-07	1.97215e-06	46	34	6.98524e-06	5.13503e-06		0.735126	FALSE
SYMC_HUMAN	Methionine--tRNA ligase, cytoplasmic OS=Homo sapiens OX=9606 GN=MARS PE=1 SV=2	101	3	9	4	9	8	5	7.11329e-07	2.03995e-06	9.05482e-07	2.29781e-06	1.8159e-06	1.00235e-06	16	22	3.65676e-06	5.11606e-06		1.39907	FALSE
IF6_HUMAN	Eukaryotic translation initiation factor 6 OS=Homo sapiens OX=9606 GN=EIF6 PE=1 SV=1	27	4	0	3	3	0	3	3.54786e-06	0	2.54038e-06	2.86517e-06	0	2.24971e-06	7	6	6.08824e-06	5.11488e-06		0.840124	FALSE
SMU1_HUMAN	WD40 repeat-containing protein SMU1 OS=Homo sapiens OX=9606 GN=SMU1 PE=1 SV=2	58	7	0	6	6	0	7	2.89029e-06	0	2.36518e-06	2.66757e-06	0	2.44365e-06	13	13	5.25547e-06	5.11122e-06		0.972554	FALSE
DDX27_HUMAN	Probable ATP-dependent RNA helicase DDX27 OS=Homo sapiens OX=9606 GN=DDX27 PE=1 SV=2	90	15	0	16	6	0	15	3.99135e-06	0	4.06461e-06	1.7191e-06	0	3.37457e-06	31	21	8.05595e-06	5.09367e-06		0.632286	FALSE
RPAB3_HUMAN	DNA-directed RNA polymerases I, II, and III subunit RPABC3 OS=Homo sapiens OX=9606 GN=POLR2H PE=1 SV=4	17	1	0	0	1	0	3	1.40871e-06	0	0	1.51685e-06	0	3.57307e-06	1	4	1.40871e-06	5.08993e-06		3.61318	FALSE
LC7L2_HUMAN	Putative RNA-binding protein Luc7-like 2 OS=Homo sapiens OX=9606 GN=LUC7L2 PE=1 SV=2	47	1	2	2	2	2	7	5.09534e-07	9.74158e-07	9.72911e-07	1.0973e-06	9.75565e-07	3.01557e-06	5	11	2.4566e-06	5.08844e-06		2.07133	FALSE
LN28B_HUMAN	Protein lin-28 homolog B OS=Homo sapiens OX=9606 GN=LIN28B PE=1 SV=1	27	2	0	2	2	1	3	1.77393e-06	0	1.69359e-06	1.91011e-06	8.49103e-07	2.24971e-06	4	6	3.46752e-06	5.00893e-06		1.44453	FALSE
TCPE_HUMAN	T-complex protein 1 subunit epsilon OS=Homo sapiens OX=9606 GN=CCT5 PE=1 SV=1	60	3	6	2	4	5	4	1.1974e-06	2.28927e-06	7.62114e-07	1.7191e-06	1.91048e-06	1.34983e-06	11	13	4.24879e-06	4.97941e-06		1.17196	FALSE
CSK_HUMAN	Tyrosine-protein kinase CSK OS=Homo sapiens OX=9606 GN=CSK PE=1 SV=1	51	6	7	0	3	5	3	2.81742e-06	3.14214e-06	0	1.51685e-06	2.24763e-06	1.19102e-06	13	11	5.95956e-06	4.9555e-06		0.831522	FALSE
MARCS_HUMAN	Myristoylated alanine-rich C-kinase substrate OS=Homo sapiens OX=9606 GN=MARCKS PE=1 SV=4	32	0	5	1	1	4	2	0	3.57699e-06	7.14482e-07	8.05828e-07	2.86572e-06	1.26546e-06	6	7	4.29147e-06	4.93702e-06		1.15043	FALSE
NU133_HUMAN	Nuclear pore complex protein Nup133 OS=Homo sapiens OX=9606 GN=NUP133 PE=1 SV=2	129	9	3	11	10	5	13	1.6708e-06	5.32389e-07	1.94959e-06	1.99895e-06	8.88596e-07	2.04044e-06	23	28	4.15278e-06	4.92799e-06		1.18667	FALSE
RRP12_HUMAN	RRP12-like protein OS=Homo sapiens OX=9606 GN=RRP12 PE=1 SV=2	144	12	7	27	9	1	22	1.99567e-06	1.11284e-06	4.28689e-06	1.61166e-06	1.59207e-07	3.09336e-06	46	32	7.3954e-06	4.86422e-06		0.657735	FALSE
SAHH_HUMAN	Adenosylhomocysteinase OS=Homo sapiens OX=9606 GN=AHCY PE=1 SV=4	48	2	9	0	3	5	2	9.97837e-07	4.29239e-06	0	1.61166e-06	2.3881e-06	8.43643e-07	11	10	5.29022e-06	4.8434e-06		0.915538	FALSE
NU205_HUMAN	Nuclear pore complex protein Nup205 OS=Homo sapiens OX=9606 GN=NUP205 PE=1 SV=3	228	28	6	24	21	3	24	2.94099e-06	6.0244e-07	2.40668e-06	2.37507e-06	3.01655e-07	2.13131e-06	58	48	5.95011e-06	4.80803e-06		0.808058	FALSE
TPM3_HUMAN	Tropomyosin alpha-3 chain OS=Homo sapiens OX=9606 GN=TPM3 PE=1 SV=2	33	3	3	1	2	2	3	2.1771e-06	2.08116e-06	6.92831e-07	1.56282e-06	1.38944e-06	1.84067e-06	7	7	4.95109e-06	4.79293e-06		0.968057	FALSE
MDC1_HUMAN	Mediator of DNA damage checkpoint protein 1 OS=Homo sapiens OX=9606 GN=MDC1 PE=1 SV=3	227	37	6	16	18	4	26	3.90343e-06	6.05094e-07	1.61152e-06	2.04474e-06	4.03979e-07	2.31909e-06	59	48	6.12004e-06	4.76781e-06		0.779048	FALSE
GNL3_HUMAN	Guanine nucleotide-binding protein-like 3 OS=Homo sapiens OX=9606 GN=GNL3 PE=1 SV=2	62	9	1	10	5	1	7	3.47633e-06	3.69237e-07	3.68765e-06	2.07956e-06	3.69771e-07	2.286e-06	20	13	7.53322e-06	4.73533e-06		0.628593	FALSE
CDIPT_HUMAN	CDP-diacylglycerol--inositol 3-phosphatidyltransferase OS=Homo sapiens OX=9606 GN=CDIPT PE=1 SV=1	24	0	0	0	0	4	1	0	0	0	0	3.82096e-06	8.43643e-07	0	5	0	4.66461e-06		Unique	FALSE
PCNA_HUMAN	Proliferating cell nuclear antigen OS=Homo sapiens OX=9606 GN=PCNA PE=1 SV=1	29	2	0	1	2	1	3	1.65159e-06	0	7.88394e-07	1.77838e-06	7.90544e-07	2.09456e-06	3	6	2.43999e-06	4.66348e-06		1.91128	FALSE
RNPS1_HUMAN	RNA-binding protein with serine-rich domain 1 OS=Homo sapiens OX=9606 GN=RNPS1 PE=1 SV=1	34	2	0	4	3	0	4	1.40871e-06	0	2.68981e-06	2.27528e-06	0	2.38205e-06	6	7	4.09852e-06	4.65733e-06		1.13634	FALSE
VRK1_HUMAN	Serine/threonine-protein kinase VRK1 OS=Homo sapiens OX=9606 GN=VRK1 PE=1 SV=1	45	3	0	7	1	0	9	1.59654e-06	0	3.55653e-06	5.73033e-07	0	4.04948e-06	10	10	5.15307e-06	4.62252e-06		0.897042	FALSE
UTP18_HUMAN	U3 small nucleolar RNA-associated protein 18 homolog OS=Homo sapiens OX=9606 GN=UTP18 PE=1 SV=3	62	10	0	6	4	0	9	3.86259e-06	0	2.21259e-06	1.66364e-06	0	2.93914e-06	16	13	6.07518e-06	4.60279e-06		0.757638	FALSE
LG3BP_HUMAN	Galectin-3-binding protein OS=Homo sapiens OX=9606 GN=LGALS3BP PE=1 SV=1	65	2	3	2	4	5	4	7.36864e-07	1.05659e-06	7.0349e-07	1.58686e-06	1.76352e-06	1.246e-06	7	13	2.49694e-06	4.59638e-06		1.8408	FALSE
SMRC2_HUMAN	SWI/SNF complex subunit SMARCC2 OS=Homo sapiens OX=9606 GN=SMARCC2 PE=1 SV=1	133	11	6	16	8	0	20	1.98067e-06	1.03275e-06	2.75049e-06	1.55107e-06	0	3.04473e-06	33	28	5.76391e-06	4.59579e-06		0.79734	FALSE
WDR3_HUMAN	WD repeat-containing protein 3 OS=Homo sapiens OX=9606 GN=WDR3 PE=1 SV=1	106	11	4	18	7	1	14	2.48518e-06	8.63876e-07	3.88247e-06	1.70288e-06	2.16281e-07	2.67419e-06	33	22	7.23152e-06	4.59335e-06		0.635185	FALSE
H2AW_HUMAN	Core histone macro-H2A.2 OS=Homo sapiens OX=9606 GN=H2AFY2 PE=1 SV=3	40	7	0	8	0	0	9	4.19091e-06	0	4.57268e-06	0	0	4.55567e-06	15	9	8.7636e-06	4.55567e-06		0.51984	FALSE
LANC2_HUMAN	LanC-like protein 2 OS=Homo sapiens OX=9606 GN=LANCL2 PE=1 SV=1	51	6	6	3	3	4	3	2.81742e-06	2.69326e-06	1.34491e-06	1.51685e-06	1.7981e-06	1.19102e-06	15	10	6.85559e-06	4.50598e-06		0.657271	FALSE
RRS1_HUMAN	Ribosome biogenesis regulatory protein homolog OS=Homo sapiens OX=9606 GN=RRS1 PE=1 SV=2	41	10	0	4	4	0	4	5.841e-06	0	2.23058e-06	2.51575e-06	0	1.97536e-06	14	8	8.07157e-06	4.49111e-06		0.556411	FALSE
USP9X_HUMAN	Probable ubiquitin carboxyl-terminal hydrolase FAF-X OS=Homo sapiens OX=9606 GN=USP9X PE=1 SV=3	292	10	17	13	17	28	11	8.2014e-07	1.3328e-06	1.01789e-06	1.50127e-06	2.19836e-06	7.62745e-07	40	56	3.17083e-06	4.46238e-06		1.40732	FALSE
SMCA4_HUMAN	Transcription activator BRG1 OS=Homo sapiens OX=9606 GN=SMARCA4 PE=1 SV=2	185	22	7	17	16	2	18	2.84788e-06	8.66211e-07	2.10096e-06	2.23018e-06	2.47846e-07	1.97002e-06	46	36	5.81505e-06	4.44805e-06		0.76492	FALSE
MYH9_HUMAN	Myosin-9 OS=Homo sapiens OX=9606 GN=MYH9 PE=1 SV=4	227	5	17	9	16	11	17	5.27491e-07	1.71443e-06	9.06479e-07	1.81755e-06	1.11094e-06	1.51633e-06	31	44	3.1484e-06	4.44482e-06		1.41177	FALSE
DDX50_HUMAN	ATP-dependent RNA helicase DDX50 OS=Homo sapiens OX=9606 GN=DDX50 PE=1 SV=1	83	10	0	6	8	0	8	2.88531e-06	0	1.65278e-06	2.48544e-06	0	1.95156e-06	16	16	4.53809e-06	4.437e-06		0.977725	FALSE
PSB1_HUMAN	Proteasome subunit beta type-1 OS=Homo sapiens OX=9606 GN=PSMB1 PE=1 SV=2	26	0	0	0	1	3	1	0	0	0	9.91788e-07	2.64528e-06	7.78747e-07	0	5	0	4.41582e-06		Unique	FALSE
PRP6_HUMAN	Pre-mRNA-processing factor 6 OS=Homo sapiens OX=9606 GN=PRPF6 PE=1 SV=1	107	29	1	16	8	0	13	6.4906e-06	2.13951e-07	3.41883e-06	1.92796e-06	0	2.45997e-06	46	21	1.01234e-05	4.38793e-06		0.433445	FALSE
PUR4_HUMAN	Phosphoribosylformylglycinamidine synthase OS=Homo sapiens OX=9606 GN=PFAS PE=1 SV=4	145	9	15	9	9	12	6	1.48643e-06	2.36821e-06	1.41911e-06	1.60054e-06	1.89731e-06	8.37824e-07	33	27	5.27375e-06	4.33567e-06		0.822122	FALSE
DDX56_HUMAN	Probable ATP-dependent RNA helicase DDX56 OS=Homo sapiens OX=9606 GN=DDX56 PE=1 SV=1	62	9	1	9	4	1	7	3.47633e-06	3.69237e-07	3.31888e-06	1.66364e-06	3.69771e-07	2.286e-06	19	12	7.16445e-06	4.31941e-06		0.602895	FALSE
ABCF1_HUMAN	ATP-binding cassette sub-family F member 1 OS=Homo sapiens OX=9606 GN=ABCF1 PE=1 SV=2	96	6	9	10	1	9	9	1.49676e-06	2.14619e-06	2.38161e-06	2.68609e-07	2.14929e-06	1.8982e-06	25	19	6.02455e-06	4.3161e-06		0.716418	FALSE
CHM1A_HUMAN	Charged multivesicular body protein 1a OS=Homo sapiens OX=9606 GN=CHMP1A PE=1 SV=1	22	1	0	0	2	1	1	1.08855e-06	0	0	2.34423e-06	1.04208e-06	9.20337e-07	1	4	1.08855e-06	4.30664e-06		3.95632	FALSE
RBM25_HUMAN	RNA-binding protein 25 OS=Homo sapiens OX=9606 GN=RBM25 PE=1 SV=3	100	13	3	13	4	1	15	3.11325e-06	6.86782e-07	2.97224e-06	1.03146e-06	2.29258e-07	3.03711e-06	29	20	6.77228e-06	4.29783e-06		0.634621	FALSE
RPB2_HUMAN	DNA-directed RNA polymerase II subunit RPB2 OS=Homo sapiens OX=9606 GN=POLR2B PE=1 SV=1	134	9	1	12	10	3	12	1.60845e-06	1.70841e-07	2.04747e-06	1.92436e-06	5.13264e-07	1.8132e-06	22	25	3.82676e-06	4.25083e-06		1.11082	FALSE
RBM39_HUMAN	RNA-binding protein 39 OS=Homo sapiens OX=9606 GN=RBM39 PE=1 SV=2	59	16	3	11	5	0	6	6.49439e-06	1.16404e-06	4.26267e-06	2.1853e-06	0	2.05906e-06	30	11	1.19211e-05	4.24436e-06		0.356037	FALSE
SRP14_HUMAN	Signal recognition particle 14 kDa protein OS=Homo sapiens OX=9606 GN=SRP14 PE=1 SV=2	15	3	0	2	0	1	2	4.78962e-06	0	3.04846e-06	0	1.52839e-06	2.69966e-06	5	3	7.83807e-06	4.22804e-06		0.539424	FALSE
SRRM1_HUMAN	Serine/arginine repetitive matrix protein 1 OS=Homo sapiens OX=9606 GN=SRRM1 PE=1 SV=2	102	10	6	9	2	5	13	2.34785e-06	1.34663e-06	2.01736e-06	5.05617e-07	1.12381e-06	2.58055e-06	25	20	5.71184e-06	4.20998e-06		0.737063	FALSE
S10A7_HUMAN	Protein S100-A7 OS=Homo sapiens OX=9606 GN=S100A7 PE=1 SV=4	11	1	2	2	1	0	1	2.1771e-06	4.16231e-06	4.15698e-06	2.34423e-06	0	1.84067e-06	5	2	1.04964e-05	4.1849e-06		0.398699	FALSE
RAGP1_HUMAN	Ran GTPase-activating protein 1 OS=Homo sapiens OX=9606 GN=RANGAP1 PE=1 SV=1	64	12	1	10	4	1	7	4.49027e-06	3.57699e-07	3.57241e-06	1.61166e-06	3.58215e-07	2.21456e-06	23	12	8.42037e-06	4.18443e-06		0.496942	FALSE
NEB2_HUMAN	Neurabin-2 OS=Homo sapiens OX=9606 GN=PPP1R9B PE=1 SV=2	89	3	0	6	6	5	5	8.07239e-07	0	1.54135e-06	1.73841e-06	1.28797e-06	1.1375e-06	9	16	2.34859e-06	4.16388e-06		1.77292	FALSE
DUT_HUMAN	Deoxyuridine 5'-triphosphate nucleotidohydrolase, mitochondrial OS=Homo sapiens OX=9606 GN=DUT PE=1 SV=4	27	2	1	2	1	2	2	1.77393e-06	8.47879e-07	1.69359e-06	9.55055e-07	1.69821e-06	1.49981e-06	5	5	4.3154e-06	4.15307e-06		0.962384	FALSE
NOG2_HUMAN	Nucleolar GTP-binding protein 2 OS=Homo sapiens OX=9606 GN=GNL2 PE=1 SV=1	84	6	0	10	8	0	7	1.71058e-06	0	2.72183e-06	2.45586e-06	0	1.68729e-06	16	15	4.43241e-06	4.14314e-06		0.934737	FALSE
CAPR1_HUMAN	Caprin-1 OS=Homo sapiens OX=9606 GN=CAPRIN1 PE=1 SV=2	78	2	5	4	4	6	4	6.14053e-07	1.46748e-06	1.17248e-06	1.32238e-06	1.76352e-06	1.03833e-06	11	14	3.25402e-06	4.12424e-06		1.26743	FALSE
CDC5L_HUMAN	Cell division cycle 5-like protein OS=Homo sapiens OX=9606 GN=CDC5L PE=1 SV=2	92	17	0	13	9	2	5	4.42519e-06	0	3.2307e-06	2.52259e-06	4.98387e-07	1.1004e-06	30	16	7.65589e-06	4.12138e-06		0.538328	FALSE
EIF3A_HUMAN	Eukaryotic translation initiation factor 3 subunit A OS=Homo sapiens OX=9606 GN=EIF3A PE=1 SV=1	167	4	13	5	13	9	7	5.73607e-07	1.78207e-06	6.84533e-07	2.00733e-06	1.23552e-06	8.48694e-07	22	29	3.04021e-06	4.09155e-06		1.34581	FALSE
TRAP1_HUMAN	Heat shock protein 75 kDa, mitochondrial OS=Homo sapiens OX=9606 GN=TRAP1 PE=1 SV=3	80	5	5	4	4	5	5	1.49676e-06	1.4308e-06	1.14317e-06	1.28932e-06	1.43286e-06	1.26546e-06	14	14	4.07072e-06	3.98765e-06		0.979593	FALSE
UTP11_HUMAN	Probable U3 small nucleolar RNA-associated protein 11 OS=Homo sapiens OX=9606 GN=UTP11 PE=1 SV=2	30	0	0	0	3	0	2	0	0	0	2.57865e-06	0	1.34983e-06	0	5	0	3.92848e-06		Unique	FALSE
GNB1L_HUMAN	Guanine nucleotide-binding protein subunit beta-like protein 1 OS=Homo sapiens OX=9606 GN=GNB1L PE=1 SV=2	36	2	3	2	2	3	1	1.33045e-06	1.90773e-06	1.27019e-06	1.43258e-06	1.91048e-06	5.62428e-07	7	6	4.50837e-06	3.90549e-06		0.866277	FALSE
SPB3_HUMAN	Serpin B3 OS=Homo sapiens OX=9606 GN=SERPINB3 PE=1 SV=2	45	1	3	18	1	3	4	5.3218e-07	1.52618e-06	9.14537e-06	5.73033e-07	1.52839e-06	1.79977e-06	22	8	1.12037e-05	3.90119e-06		0.348205	FALSE
MYL6_HUMAN	Myosin light polypeptide 6 OS=Homo sapiens OX=9606 GN=MYL6 PE=1 SV=2	17	0	0	0	1	0	2	0	0	0	1.51685e-06	0	2.38205e-06	0	3	0	3.8989e-06		Unique	FALSE
RU1C_HUMAN	U1 small nuclear ribonucleoprotein C OS=Homo sapiens OX=9606 GN=SNRPC PE=1 SV=1	17	2	1	1	1	0	2	2.81742e-06	1.34663e-06	1.34491e-06	1.51685e-06	0	2.38205e-06	4	3	5.50896e-06	3.8989e-06		0.707738	FALSE
MCM3_HUMAN	DNA replication licensing factor MCM3 OS=Homo sapiens OX=9606 GN=MCM3 PE=1 SV=3	91	13	19	11	5	7	3	3.42115e-06	4.7798e-06	2.76371e-06	1.41684e-06	1.76352e-06	6.67497e-07	43	15	1.09647e-05	3.84786e-06		0.350933	FALSE
PHF5A_HUMAN	PHD finger-like domain-containing protein 5A OS=Homo sapiens OX=9606 GN=PHF5A PE=1 SV=1	12	0	0	1	1	0	1	0	0	1.90528e-06	2.14887e-06	0	1.68729e-06	1	2	1.90528e-06	3.83616e-06		2.01343	FALSE
WDR12_HUMAN	Ribosome biogenesis protein WDR12 OS=Homo sapiens OX=9606 GN=WDR12 PE=1 SV=2	48	4	0	4	4	0	4	1.99567e-06	0	1.90528e-06	2.14887e-06	0	1.68729e-06	8	8	3.90096e-06	3.83616e-06		0.983389	FALSE
TIM50_HUMAN	Mitochondrial import inner membrane translocase subunit TIM50 OS=Homo sapiens OX=9606 GN=TIMM50 PE=1 SV=2	40	2	2	4	0	4	3	1.1974e-06	1.14464e-06	2.28634e-06	0	2.29258e-06	1.51856e-06	8	7	4.62838e-06	3.81114e-06		0.823427	FALSE
SRS10_HUMAN	Serine/arginine-rich splicing factor 10 OS=Homo sapiens OX=9606 GN=SRSF10 PE=1 SV=1	31	3	0	3	3	0	2	2.31756e-06	0	2.21259e-06	2.49547e-06	0	1.30629e-06	6	5	4.53014e-06	3.80175e-06		0.839212	FALSE
GSDMA_HUMAN	Gasdermin-A OS=Homo sapiens OX=9606 GN=GSDMA PE=1 SV=4	49	2	6	5	3	2	3	9.77473e-07	2.80319e-06	2.333e-06	1.57876e-06	9.35746e-07	1.23964e-06	13	8	6.11366e-06	3.75415e-06		0.614059	FALSE
PELO_HUMAN	Protein pelota homolog OS=Homo sapiens OX=9606 GN=PELO PE=1 SV=2	43	4	5	3	2	3	2	2.22773e-06	2.66194e-06	1.59512e-06	1.19937e-06	1.59947e-06	9.41741e-07	12	7	6.4848e-06	3.74059e-06		0.576824	FALSE
LPPRC_HUMAN	Leucine-rich PPR motif-containing protein, mitochondrial OS=Homo sapiens OX=9606 GN=LRPPRC PE=1 SV=3	158	7	10	13	6	9	11	1.06099e-06	1.44891e-06	1.88117e-06	9.79234e-07	1.3059e-06	1.40963e-06	30	26	4.39106e-06	3.69476e-06		0.841428	FALSE
SR140_HUMAN	U2 snRNP-associated SURP motif-containing protein OS=Homo sapiens OX=9606 GN=U2SURP PE=1 SV=2	118	16	4	22	9	0	10	3.2472e-06	7.76025e-07	4.26267e-06	1.96677e-06	0	1.71588e-06	42	19	8.28589e-06	3.68265e-06		0.444448	FALSE
PKP1_HUMAN	Plakophilin-1 OS=Homo sapiens OX=9606 GN=PKP1 PE=1 SV=2	83	2	21	8	4	6	3	5.77062e-07	5.79214e-06	2.2037e-06	1.24272e-06	1.65729e-06	7.31835e-07	31	13	8.5729e-06	3.63184e-06		0.423642	FALSE
RED_HUMAN	Protein Red OS=Homo sapiens OX=9606 GN=IK PE=1 SV=3	66	10	1	5	3	0	8	3.6285e-06	3.46859e-07	1.73208e-06	1.17211e-06	0	2.45423e-06	16	11	5.70743e-06	3.62635e-06		0.635373	FALSE
UBF1_HUMAN	Nucleolar transcription factor 1 OS=Homo sapiens OX=9606 GN=UBTF PE=1 SV=1	89	15	1	11	7	0	7	4.03619e-06	2.57222e-07	2.82582e-06	2.02815e-06	0	1.59249e-06	27	14	7.11923e-06	3.62064e-06		0.508573	FALSE
DCA13_HUMAN	DDB1- and CUL4-associated factor 13 OS=Homo sapiens OX=9606 GN=DCAF13 PE=1 SV=2	51	5	0	5	4	0	4	2.34785e-06	0	2.24151e-06	2.02247e-06	0	1.58803e-06	10	8	4.58936e-06	3.6105e-06		0.786711	FALSE
DDX52_HUMAN	Probable ATP-dependent RNA helicase DDX52 OS=Homo sapiens OX=9606 GN=DDX52 PE=1 SV=3	68	6	0	5	4	0	7	2.11307e-06	0	1.68113e-06	1.51685e-06	0	2.08429e-06	11	11	3.7942e-06	3.60115e-06		0.949119	FALSE
RFA1_HUMAN	Replication protein A 70 kDa DNA-binding subunit OS=Homo sapiens OX=9606 GN=RPA1 PE=1 SV=2	68	5	1	6	4	0	7	1.76089e-06	3.36658e-07	2.01736e-06	1.51685e-06	0	2.08429e-06	12	11	4.11491e-06	3.60115e-06		0.875147	FALSE
NOL11_HUMAN	Nucleolar protein 11 OS=Homo sapiens OX=9606 GN=NOL11 PE=1 SV=1	81	9	1	7	5	0	8	2.6609e-06	2.82626e-07	1.97585e-06	1.59176e-06	0	1.99975e-06	17	13	4.91937e-06	3.5915e-06		0.730073	FALSE
ARPC4_HUMAN	Actin-related protein 2/3 complex subunit 4 OS=Homo sapiens OX=9606 GN=ARPC4 PE=1 SV=3	20	0	0	5	2	0	1	0	0	5.71585e-06	2.57865e-06	0	1.01237e-06	5	3	5.71585e-06	3.59102e-06		0.628256	FALSE
DDX54_HUMAN	ATP-dependent RNA helicase DDX54 OS=Homo sapiens OX=9606 GN=DDX54 PE=1 SV=2	99	10	1	9	5	1	10	2.419e-06	2.3124e-07	2.07849e-06	1.30235e-06	2.31574e-07	2.04519e-06	20	16	4.72873e-06	3.57912e-06		0.756887	FALSE
SUGP2_HUMAN	SURP and G-patch domain-containing protein 2 OS=Homo sapiens OX=9606 GN=SUGP2 PE=1 SV=2	120	10	0	9	6	2	11	1.99567e-06	0	1.71476e-06	1.28932e-06	3.82096e-07	1.85601e-06	19	19	3.71043e-06	3.52743e-06		0.950681	FALSE
IMDH2_HUMAN	Inosine-5'-monophosphate dehydrogenase 2 OS=Homo sapiens OX=9606 GN=IMPDH2 PE=1 SV=2	56	0	3	2	1	3	5	0	1.2264e-06	8.1655e-07	4.60473e-07	1.22817e-06	1.80781e-06	5	9	2.04295e-06	3.49645e-06		1.71147	FALSE
LAP2A_HUMAN	Lamina-associated polypeptide 2, isoform alpha OS=Homo sapiens OX=9606 GN=TMPO PE=1 SV=2	75	7	2	12	3	0	9	2.23515e-06	6.10473e-07	3.65815e-06	1.03146e-06	0	2.42969e-06	21	12	6.50377e-06	3.46115e-06		0.532176	FALSE
CCAR2_HUMAN	Cell cycle and apoptosis regulator protein 2 OS=Homo sapiens OX=9606 GN=CCAR2 PE=1 SV=2	103	12	1	8	9	0	6	2.79007e-06	2.22259e-07	1.7758e-06	2.25319e-06	0	1.17946e-06	21	15	4.78813e-06	3.43265e-06		0.716909	FALSE
PP1A_HUMAN	Serine/threonine-protein phosphatase PP1-alpha catalytic subunit OS=Homo sapiens OX=9606 GN=PPP1CA PE=1 SV=1	38	6	1	3	1	1	4	3.78128e-06	6.0244e-07	1.80501e-06	6.78592e-07	6.0331e-07	2.13131e-06	10	6	6.18872e-06	3.41321e-06		0.551521	FALSE
SRRM2_HUMAN	Serine/arginine repetitive matrix protein 2 OS=Homo sapiens OX=9606 GN=SRRM2 PE=1 SV=2	300	18	10	18	9	8	30	1.43688e-06	7.63091e-07	1.3718e-06	7.73595e-07	6.11354e-07	2.02474e-06	46	47	3.57178e-06	3.40969e-06		0.95462	FALSE
PELP1_HUMAN	Proline-, glutamic acid- and leucine-rich protein 1 OS=Homo sapiens OX=9606 GN=PELP1 PE=1 SV=2	120	10	4	9	8	0	10	1.99567e-06	7.63091e-07	1.71476e-06	1.7191e-06	0	1.68729e-06	23	18	4.47352e-06	3.40638e-06		0.761455	FALSE
SBSN_HUMAN	Suprabasin OS=Homo sapiens OX=9606 GN=SBSN PE=1 SV=2	61	1	11	6	3	3	3	3.92591e-07	4.1282e-06	2.24886e-06	1.26819e-06	1.1275e-06	9.95775e-07	18	9	6.76965e-06	3.39146e-06		0.50098	FALSE
GLO2_HUMAN	Hydroxyacylglutathione hydrolase, mitochondrial OS=Homo sapiens OX=9606 GN=HAGH PE=1 SV=2	34	0	0	0	1	3	1	0	0	0	7.58426e-07	2.02286e-06	5.95512e-07	0	5	0	3.3768e-06		Unique	FALSE
SMRC1_HUMAN	SWI/SNF complex subunit SMARCC1 OS=Homo sapiens OX=9606 GN=SMARCC1 PE=1 SV=3	123	4	0	6	5	0	14	7.78799e-07	0	1.11529e-06	1.04823e-06	0	2.30458e-06	10	19	1.89409e-06	3.35282e-06		1.77015	FALSE
UTP20_HUMAN	Small subunit processome component 20 homolog OS=Homo sapiens OX=9606 GN=UTP20 PE=1 SV=3	318	19	0	32	16	2	30	1.43086e-06	0	2.30072e-06	1.29743e-06	1.44187e-07	1.91013e-06	51	48	3.73158e-06	3.35175e-06		0.898213	FALSE
SYLC_HUMAN	Leucine--tRNA ligase, cytoplasmic OS=Homo sapiens OX=9606 GN=LARS PE=1 SV=2	134	3	16	6	8	7	4	5.36151e-07	2.73346e-06	1.02373e-06	1.53949e-06	1.19762e-06	6.04401e-07	25	19	4.29335e-06	3.34151e-06		0.778299	FALSE
SYQ_HUMAN	Glutamine--tRNA ligase OS=Homo sapiens OX=9606 GN=QARS PE=1 SV=1	88	2	10	6	6	6	0	5.44275e-07	2.60145e-06	1.55887e-06	1.75817e-06	1.56312e-06	0	18	12	4.70459e-06	3.32129e-06		0.705968	FALSE
IF4G1_HUMAN	Eukaryotic translation initiation factor 4 gamma 1 OS=Homo sapiens OX=9606 GN=EIF4G1 PE=1 SV=4	175	1	12	5	6	8	12	1.36846e-07	1.56979e-06	6.5324e-07	8.84108e-07	1.04804e-06	1.38839e-06	18	26	2.35987e-06	3.32054e-06		1.40708	FALSE
RPB1_HUMAN	DNA-directed RNA polymerase II subunit RPB1 OS=Homo sapiens OX=9606 GN=POLR2A PE=1 SV=2	217	21	0	17	16	1	14	2.31756e-06	0	1.79114e-06	1.90131e-06	1.05649e-07	1.30629e-06	38	31	4.1087e-06	3.31324e-06		0.806397	FALSE
RFA3_HUMAN	Replication protein A 14 kDa subunit OS=Homo sapiens OX=9606 GN=RPA3 PE=1 SV=1	14	0	0	0	1	0	1	0	0	0	1.84189e-06	0	1.44624e-06	0	2	0	3.28814e-06		Unique	FALSE
DJC10_HUMAN	DnaJ homolog subfamily C member 10 OS=Homo sapiens OX=9606 GN=DNAJC10 PE=1 SV=2	91	4	9	5	4	5	4	1.05266e-06	2.26412e-06	1.25623e-06	1.13347e-06	1.25966e-06	8.89997e-07	18	13	4.57301e-06	3.28313e-06		0.717936	FALSE
NGDN_HUMAN	Neuroguidin OS=Homo sapiens OX=9606 GN=NGDN PE=1 SV=1	36	1	0	1	3	0	2	6.65224e-07	0	6.35095e-07	2.14887e-06	0	1.12486e-06	2	5	1.30032e-06	3.27373e-06		2.51764	FALSE
DYHC1_HUMAN	Cytoplasmic dynein 1 heavy chain 1 OS=Homo sapiens OX=9606 GN=DYNC1H1 PE=1 SV=5	532	15	16	11	17	40	18	6.75228e-07	6.88503e-07	4.7274e-07	8.24004e-07	1.72374e-06	6.85063e-07	42	75	1.83647e-06	3.23281e-06		1.76034	FALSE
FMR1_HUMAN	Synaptic functional regulator FMR1 OS=Homo sapiens OX=9606 GN=FMR1 PE=1 SV=1	71	3	4	3	3	3	4	1.01189e-06	1.28973e-06	9.6606e-07	1.08957e-06	9.68695e-07	1.1407e-06	10	10	3.26768e-06	3.19897e-06		0.978971	FALSE
GLOD4_HUMAN	Glyoxalase domain-containing protein 4 OS=Homo sapiens OX=9606 GN=GLOD4 PE=1 SV=1	35	0	0	1	0	4	1	0	0	6.5324e-07	0	2.62009e-06	5.78498e-07	1	5	6.5324e-07	3.19859e-06		4.89649	FALSE
UBA6_HUMAN	Ubiquitin-like modifier-activating enzyme 6 OS=Homo sapiens OX=9606 GN=UBA6 PE=1 SV=1	118	10	26	9	6	7	3	2.0295e-06	5.04416e-06	1.74382e-06	1.31118e-06	1.36e-06	5.14765e-07	45	16	8.81748e-06	3.18595e-06		0.361322	FALSE
BMS1_HUMAN	Ribosome biogenesis protein BMS1 homolog OS=Homo sapiens OX=9606 GN=BMS1 PE=1 SV=1	146	5	3	19	7	0	14	8.2014e-07	4.70398e-07	2.97538e-06	1.23634e-06	0	1.94153e-06	27	21	4.26591e-06	3.17787e-06		0.744945	FALSE
NUBP2_HUMAN	Cytosolic Fe-S cluster assembly factor NUBP2 OS=Homo sapiens OX=9606 GN=NUBP2 PE=1 SV=1	29	0	4	1	1	2	1	0	3.15762e-06	7.88394e-07	8.89189e-07	1.58109e-06	6.98187e-07	5	4	3.94601e-06	3.16847e-06		0.802954	FALSE
LARP1_HUMAN	La-related protein 1 OS=Homo sapiens OX=9606 GN=LARP1 PE=1 SV=2	124	2	4	2	4	8	5	3.86259e-07	7.38475e-07	3.68765e-07	8.31822e-07	1.47908e-06	8.16428e-07	8	17	1.4935e-06	3.12733e-06		2.09396	FALSE
DDX47_HUMAN	Probable ATP-dependent RNA helicase DDX47 OS=Homo sapiens OX=9606 GN=DDX47 PE=1 SV=1	51	9	0	6	3	0	4	4.22613e-06	0	2.68981e-06	1.51685e-06	0	1.58803e-06	15	7	6.91595e-06	3.10489e-06		0.448946	FALSE
HCD2_HUMAN	3-hydroxyacyl-CoA dehydrogenase type-2 OS=Homo sapiens OX=9606 GN=HSD17B10 PE=1 SV=3	27	4	2	3	0	1	3	3.54786e-06	1.69576e-06	2.54038e-06	0	8.49103e-07	2.24971e-06	9	4	7.784e-06	3.09882e-06		0.398101	FALSE
PDD2L_HUMAN	Programmed cell death protein 2-like OS=Homo sapiens OX=9606 GN=PDCD2L PE=1 SV=1	39	5	3	1	3	1	1	3.07027e-06	1.76098e-06	5.86241e-07	1.98358e-06	5.87841e-07	5.19165e-07	9	5	5.41749e-06	3.09058e-06		0.570482	FALSE
RAD50_HUMAN	DNA repair protein RAD50 OS=Homo sapiens OX=9606 GN=RAD50 PE=1 SV=1	154	15	5	9	11	2	7	2.33261e-06	7.4327e-07	1.33617e-06	1.84189e-06	2.97738e-07	9.20337e-07	29	20	4.41205e-06	3.05997e-06		0.693548	FALSE
BYST_HUMAN	Bystin OS=Homo sapiens OX=9606 GN=BYSL PE=1 SV=3	50	4	0	3	2	0	5	1.91585e-06	0	1.3718e-06	1.03146e-06	0	2.02474e-06	7	7	3.28765e-06	3.0562e-06		0.9296	FALSE
PUM3_HUMAN	Pumilio homolog 3 OS=Homo sapiens OX=9606 GN=PUM3 PE=1 SV=3	74	7	2	9	4	0	6	2.26536e-06	6.18722e-07	2.78069e-06	1.39386e-06	0	1.64168e-06	18	10	5.66477e-06	3.03555e-06		0.535864	FALSE
XRCC1_HUMAN	DNA repair protein XRCC1 OS=Homo sapiens OX=9606 GN=XRCC1 PE=1 SV=2	69	0	1	4	1	0	9	0	3.31779e-07	1.32542e-06	3.73717e-07	0	2.64097e-06	5	10	1.65719e-06	3.01469e-06		1.81915	FALSE
ISOC2_HUMAN	Isochorismatase domain-containing protein 2 OS=Homo sapiens OX=9606 GN=ISOC2 PE=1 SV=1	22	3	6	6	0	2	1	3.26565e-06	6.24347e-06	6.23548e-06	0	2.08416e-06	9.20337e-07	15	3	1.57446e-05	3.0045e-06		0.190827	FALSE
CFA20_HUMAN	Cilia- and flagella-associated protein 20 OS=Homo sapiens OX=9606 GN=CFAP20 PE=1 SV=1	23	2	0	0	1	1	1	2.08244e-06	0	0	1.12115e-06	9.96773e-07	8.80323e-07	2	3	2.08244e-06	2.99825e-06		1.43978	FALSE
ATPB_HUMAN	ATP synthase subunit beta, mitochondrial OS=Homo sapiens OX=9606 GN=ATP5F1B PE=1 SV=3	57	0	4	2	0	3	5	0	1.60651e-06	8.02225e-07	0	1.20662e-06	1.77609e-06	6	8	2.40873e-06	2.98271e-06		1.23829	FALSE
DPM1_HUMAN	Dolichol-phosphate mannosyltransferase subunit 1 OS=Homo sapiens OX=9606 GN=DPM1 PE=1 SV=1	30	1	0	0	1	1	2	7.98269e-07	0	0	8.5955e-07	7.64193e-07	1.34983e-06	1	4	7.98269e-07	2.97357e-06		3.72502	FALSE
PSME3_HUMAN	Proteasome activator complex subunit 3 OS=Homo sapiens OX=9606 GN=PSME3 PE=1 SV=1	30	3	3	0	1	1	2	2.39481e-06	2.28927e-06	0	8.5955e-07	7.64193e-07	1.34983e-06	6	4	4.68408e-06	2.97357e-06		0.634825	FALSE
EIF3B_HUMAN	Eukaryotic translation initiation factor 3 subunit B OS=Homo sapiens OX=9606 GN=EIF3B PE=1 SV=3	92	2	2	1	2	6	4	5.2061e-07	4.97668e-07	2.48515e-07	5.60576e-07	1.49516e-06	8.80323e-07	5	12	1.26679e-06	2.93606e-06		2.31771	FALSE
NOC4L_HUMAN	Nucleolar complex protein 4 homolog OS=Homo sapiens OX=9606 GN=NOC4L PE=1 SV=1	58	9	1	7	5	0	2	3.71608e-06	3.94702e-07	2.75938e-06	2.22297e-06	0	6.98187e-07	17	7	6.87016e-06	2.92116e-06		0.425195	FALSE
NOC3L_HUMAN	Nucleolar complex protein 3 homolog OS=Homo sapiens OX=9606 GN=NOC3L PE=1 SV=1	93	4	2	14	1	1	11	1.03002e-06	4.92317e-07	3.4418e-06	2.77274e-07	2.46514e-07	2.39486e-06	20	13	4.96415e-06	2.91864e-06		0.587945	FALSE
SDC2_HUMAN	Syndecan-2 OS=Homo sapiens OX=9606 GN=SDC2 PE=1 SV=2	22	0	0	3	0	1	2	0	0	3.11774e-06	0	1.04208e-06	1.84067e-06	3	3	3.11774e-06	2.88276e-06		0.924631	FALSE
SODC_HUMAN	Superoxide dismutase [Cu-Zn] OS=Homo sapiens OX=9606 GN=SOD1 PE=1 SV=2	16	0	0	0	1	0	1	0	0	0	1.61166e-06	0	1.26546e-06	0	2	0	2.87712e-06		Unique	FALSE
HAX1_HUMAN	HCLS1-associated protein X-1 OS=Homo sapiens OX=9606 GN=HAX1 PE=1 SV=2	32	0	0	0	1	2	1	0	0	0	8.05828e-07	1.43286e-06	6.32732e-07	0	4	0	2.87142e-06		Unique	FALSE
MCM5_HUMAN	DNA replication licensing factor MCM5 OS=Homo sapiens OX=9606 GN=MCM5 PE=1 SV=5	82	7	11	5	4	3	3	2.04435e-06	3.07098e-06	1.39411e-06	1.25788e-06	8.38748e-07	7.40759e-07	23	10	6.50943e-06	2.83739e-06		0.435888	FALSE
SMCE1_HUMAN	SWI/SNF-related matrix-associated actin-dependent regulator of chromatin subfamily E member 1 OS=Homo sapiens OX=9606 GN=SMARCE1 PE=1 SV=2	47	1	1	5	2	0	4	5.09534e-07	4.87079e-07	2.43228e-06	1.0973e-06	0	1.72318e-06	7	6	3.42889e-06	2.82048e-06		0.822564	FALSE
PSDE_HUMAN	26S proteasome non-ATPase regulatory subunit 14 OS=Homo sapiens OX=9606 GN=PSMD14 PE=1 SV=1	35	0	0	0	2	2	0	0	0	0	1.47351e-06	1.31005e-06	0	0	4	0	2.78356e-06		Unique	FALSE
CHTOP_HUMAN	Chromatin target of PRMT1 protein OS=Homo sapiens OX=9606 GN=CHTOP PE=1 SV=2	26	1	0	2	2	0	1	9.2108e-07	0	1.75872e-06	1.98358e-06	0	7.78747e-07	3	3	2.6798e-06	2.76232e-06		1.03079	FALSE
DDX24_HUMAN	ATP-dependent RNA helicase DDX24 OS=Homo sapiens OX=9606 GN=DDX24 PE=1 SV=1	96	6	0	5	3	2	7	1.49676e-06	0	1.1908e-06	8.05828e-07	4.77621e-07	1.47637e-06	11	12	2.68756e-06	2.75982e-06		1.02689	FALSE
ZFR_HUMAN	Zinc finger RNA-binding protein OS=Homo sapiens OX=9606 GN=ZFR PE=1 SV=2	117	17	1	12	7	0	7	3.47964e-06	1.95664e-07	2.34497e-06	1.54278e-06	0	1.21138e-06	30	14	6.02027e-06	2.75417e-06		0.457482	FALSE
ATX2L_HUMAN	Ataxin-2-like protein OS=Homo sapiens OX=9606 GN=ATXN2L PE=1 SV=2	113	3	4	2	3	4	7	6.3579e-07	8.10362e-07	4.04662e-07	6.84597e-07	8.11532e-07	1.25427e-06	9	14	1.85081e-06	2.75039e-06		1.48605	FALSE
BUD31_HUMAN	Protein BUD31 homolog OS=Homo sapiens OX=9606 GN=BUD31 PE=1 SV=2	17	2	0	1	1	0	1	2.81742e-06	0	1.34491e-06	1.51685e-06	0	1.19102e-06	3	2	4.16233e-06	2.70788e-06		0.650568	FALSE
NUMA1_HUMAN	Nuclear mitotic apparatus protein 1 OS=Homo sapiens OX=9606 GN=NUMA1 PE=1 SV=2	238	9	0	8	21	0	5	9.056e-07	0	7.68518e-07	2.27528e-06	0	4.25366e-07	17	26	1.67412e-06	2.70064e-06		1.61317	FALSE
CDSN_HUMAN	Corneodesmosin OS=Homo sapiens OX=9606 GN=CDSN PE=1 SV=3	52	2	5	5	1	5	0	9.2108e-07	2.20122e-06	2.19841e-06	4.95894e-07	2.2044e-06	0	12	6	5.32071e-06	2.7003e-06		0.507507	FALSE
PROF1_HUMAN	Profilin-1 OS=Homo sapiens OX=9606 GN=PFN1 PE=1 SV=2	15	0	0	0	0	0	2	0	0	0	0	0	2.69966e-06	0	2	0	2.69966e-06		Unique	FALSE
CYFP1_HUMAN	Cytoplasmic FMR1-interacting protein 1 OS=Homo sapiens OX=9606 GN=CYFIP1 PE=1 SV=1	145	5	11	7	5	6	6	8.25796e-07	1.73669e-06	1.10375e-06	8.89189e-07	9.48653e-07	8.37824e-07	23	17	3.66624e-06	2.67567e-06		0.729813	FALSE
NSUN2_HUMAN	tRNA (cytosine(34)-C(5))-methyltransferase OS=Homo sapiens OX=9606 GN=NSUN2 PE=1 SV=2	86	1	4	1	2	6	2	2.78466e-07	1.06478e-06	2.65854e-07	5.99686e-07	1.59947e-06	4.7087e-07	6	10	1.6091e-06	2.67003e-06		1.65933	FALSE
EFHD2_HUMAN	EF-hand domain-containing protein D2 OS=Homo sapiens OX=9606 GN=EFHD2 PE=1 SV=1	27	1	0	2	2	0	1	8.86966e-07	0	1.69359e-06	1.91011e-06	0	7.49905e-07	3	3	2.58055e-06	2.66001e-06		1.03079	FALSE
YES_HUMAN	Tyrosine-protein kinase Yes OS=Homo sapiens OX=9606 GN=YES1 PE=1 SV=3	61	4	2	5	3	1	3	1.57037e-06	7.50581e-07	1.87405e-06	1.26819e-06	3.75833e-07	9.95775e-07	11	7	4.195e-06	2.6398e-06		0.629272	FALSE
SMCA1_HUMAN	Probable global transcription activator SNF2L1 OS=Homo sapiens OX=9606 GN=SMARCA1 PE=1 SV=2	123	24	0	0	0	0	16	4.6728e-06	0	0	0	0	2.63381e-06	24	16	4.6728e-06	2.63381e-06		0.563648	FALSE
PPP6_HUMAN	Serine/threonine-protein phosphatase 6 catalytic subunit OS=Homo sapiens OX=9606 GN=PPP6C PE=1 SV=1	35	0	0	0	1	2	1	0	0	0	7.36757e-07	1.31005e-06	5.78498e-07	0	4	0	2.6253e-06		Unique	FALSE
ZA2G_HUMAN	Zinc-alpha-2-glycoprotein OS=Homo sapiens OX=9606 GN=AZGP1 PE=1 SV=2	34	2	2	3	0	3	1	1.40871e-06	1.34663e-06	2.01736e-06	0	2.02286e-06	5.95512e-07	7	4	4.7727e-06	2.61838e-06		0.548615	FALSE
CATD_HUMAN	Cathepsin D OS=Homo sapiens OX=9606 GN=CTSD PE=1 SV=1	45	1	3	8	2	2	1	5.3218e-07	1.52618e-06	4.06461e-06	1.14607e-06	1.01892e-06	4.49943e-07	12	5	6.12297e-06	2.61493e-06		0.427069	FALSE
PNO1_HUMAN	RNA-binding protein PNO1 OS=Homo sapiens OX=9606 GN=PNO1 PE=1 SV=1	28	0	0	1	2	0	1	0	0	8.1655e-07	1.84189e-06	0	7.23122e-07	1	3	8.1655e-07	2.56501e-06		3.14128	FALSE
MEP50_HUMAN	Methylosome protein 50 OS=Homo sapiens OX=9606 GN=WDR77 PE=1 SV=1	37	0	0	0	2	1	1	0	0	0	1.39386e-06	6.19616e-07	5.47228e-07	0	4	0	2.56071e-06		Unique	FALSE
RUXGL_HUMAN	Putative small nuclear ribonucleoprotein G-like protein 15 OS=Homo sapiens OX=9606 GN=SNRPGP15 PE=5 SV=2	9	1	0	0	0	1	0	2.6609e-06	0	0	0	2.54731e-06	0	1	1	2.6609e-06	2.54731e-06		0.957312	FALSE
GBG12_HUMAN	Guanine nucleotide-binding protein G(I)/G(S)/G(O) subunit gamma-12 OS=Homo sapiens OX=9606 GN=GNG12 PE=1 SV=3	8	1	0	1	0	0	1	2.99351e-06	0	2.85793e-06	0	0	2.53093e-06	2	1	5.85144e-06	2.53093e-06		0.432531	FALSE
AATF_HUMAN	Protein AATF OS=Homo sapiens OX=9606 GN=AATF PE=1 SV=1	63	5	1	4	3	0	4	1.90064e-06	3.63377e-07	1.45165e-06	1.22793e-06	0	1.28555e-06	10	7	3.71566e-06	2.51348e-06		0.676455	FALSE
ERF3A_HUMAN	Eukaryotic peptide chain release factor GTP-binding subunit ERF3A OS=Homo sapiens OX=9606 GN=GSPT1 PE=1 SV=1	56	2	3	2	2	3	1	8.55289e-07	1.2264e-06	8.1655e-07	9.20946e-07	1.22817e-06	3.61561e-07	7	6	2.89824e-06	2.51067e-06		0.866277	FALSE
DHX30_HUMAN	Putative ATP-dependent RNA helicase DHX30 OS=Homo sapiens OX=9606 GN=DHX30 PE=1 SV=1	134	3	2	3	3	6	6	5.36151e-07	3.41682e-07	5.11867e-07	5.77309e-07	1.02653e-06	9.06601e-07	8	15	1.3897e-06	2.51044e-06		1.80646	FALSE
MTREX_HUMAN	Exosome RNA helicase MTR4 OS=Homo sapiens OX=9606 GN=MTREX PE=1 SV=3	118	7	2	5	4	4	5	1.42065e-06	3.88012e-07	9.68789e-07	8.74118e-07	7.77145e-07	8.57942e-07	14	13	2.77745e-06	2.50921e-06		0.903421	FALSE
XRN2_HUMAN	5'-3' exoribonuclease 2 OS=Homo sapiens OX=9606 GN=XRN2 PE=1 SV=1	109	7	3	7	5	1	6	1.53795e-06	6.30075e-07	1.46829e-06	1.18287e-06	2.10328e-07	1.11454e-06	17	12	3.63632e-06	2.50773e-06		0.689635	FALSE
SNUT1_HUMAN	U4/U6.U5 tri-snRNP-associated protein 1 OS=Homo sapiens OX=9606 GN=SART1 PE=1 SV=1	90	9	1	8	4	0	6	2.39481e-06	2.54364e-07	2.0323e-06	1.14607e-06	0	1.34983e-06	18	10	4.68148e-06	2.49589e-06		0.533143	FALSE
AEDO_HUMAN	2-aminoethanethiol dioxygenase OS=Homo sapiens OX=9606 GN=ADO PE=1 SV=2	30	0	2	1	2	1	0	0	1.52618e-06	7.62114e-07	1.7191e-06	7.64193e-07	0	3	3	2.2883e-06	2.48329e-06		1.08521	FALSE
NOL7_HUMAN	Nucleolar protein 7 OS=Homo sapiens OX=9606 GN=NOL7 PE=1 SV=2	29	6	0	2	2	0	1	4.95478e-06	0	1.57679e-06	1.77838e-06	0	6.98187e-07	8	3	6.53156e-06	2.47657e-06		0.379169	FALSE
FILA2_HUMAN	Filaggrin-2 OS=Homo sapiens OX=9606 GN=FLG2 PE=1 SV=1	248	17	25	22	12	7	7	1.6416e-06	2.30773e-06	2.02821e-06	1.24773e-06	6.47099e-07	5.715e-07	64	26	5.97754e-06	2.46633e-06		0.4126	FALSE
EXOS6_HUMAN	Exosome complex component MTR3 OS=Homo sapiens OX=9606 GN=EXOSC6 PE=1 SV=1	28	1	0	0	1	1	1	8.55289e-07	0	0	9.20946e-07	8.18778e-07	7.23122e-07	1	3	8.55289e-07	2.46285e-06		2.87955	FALSE
DNJC7_HUMAN	DnaJ homolog subfamily C member 7 OS=Homo sapiens OX=9606 GN=DNAJC7 PE=1 SV=2	56	1	4	2	1	4	1	4.27644e-07	1.63519e-06	8.1655e-07	4.60473e-07	1.63756e-06	3.61561e-07	7	6	2.87939e-06	2.45959e-06		0.854206	FALSE
CCD86_HUMAN	Coiled-coil domain-containing protein 86 OS=Homo sapiens OX=9606 GN=CCDC86 PE=1 SV=1	40	1	0	0	3	0	1	5.98702e-07	0	0	1.93399e-06	0	5.06186e-07	1	4	5.98702e-07	2.44017e-06		4.07577	FALSE
LDHB_HUMAN	L-lactate dehydrogenase B chain OS=Homo sapiens OX=9606 GN=LDHB PE=1 SV=2	37	0	3	0	0	3	1	0	1.85617e-06	0	0	1.85885e-06	5.47228e-07	3	4	1.85617e-06	2.40608e-06		1.29626	FALSE
FHL1_HUMAN	Four and a half LIM domains protein 1 OS=Homo sapiens OX=9606 GN=FHL1 PE=1 SV=4	36	0	2	1	0	2	2	0	1.27182e-06	6.35095e-07	0	1.27365e-06	1.12486e-06	3	4	1.90691e-06	2.39851e-06		1.2578	FALSE
NSA2_HUMAN	Ribosome biogenesis protein NSA2 homolog OS=Homo sapiens OX=9606 GN=NSA2 PE=1 SV=1	30	0	0	2	2	0	1	0	0	1.52423e-06	1.7191e-06	0	6.74914e-07	2	3	1.52423e-06	2.39401e-06		1.57064	FALSE
NU214_HUMAN	Nuclear pore complex protein Nup214 OS=Homo sapiens OX=9606 GN=NUP214 PE=1 SV=2	214	10	3	17	11	2	9	1.11907e-06	3.20926e-07	1.81625e-06	1.32547e-06	2.1426e-07	8.51527e-07	30	22	3.25625e-06	2.39126e-06		0.734361	FALSE
C1TM_HUMAN	Monofunctional C1-tetrahydrofolate synthase, mitochondrial OS=Homo sapiens OX=9606 GN=MTHFD1L PE=1 SV=1	106	5	13	6	4	3	4	1.12963e-06	2.8076e-06	1.29416e-06	9.73075e-07	6.48843e-07	7.64054e-07	24	11	5.23138e-06	2.38597e-06		0.456088	FALSE
PUR6_HUMAN	Multifunctional protein ADE2 OS=Homo sapiens OX=9606 GN=PAICS PE=1 SV=3	47	0	1	1	0	4	1	0	4.87079e-07	4.86456e-07	0	1.95113e-06	4.30796e-07	2	5	9.73535e-07	2.38193e-06		2.44668	FALSE
TSR1_HUMAN	Pre-rRNA-processing protein TSR1 homolog OS=Homo sapiens OX=9606 GN=TSR1 PE=1 SV=1	92	0	2	2	1	4	5	0	4.97668e-07	4.97031e-07	2.80288e-07	9.96773e-07	1.1004e-06	4	10	9.94699e-07	2.37746e-06		2.39014	FALSE
RPA1_HUMAN	DNA-directed RNA polymerase I subunit RPA1 OS=Homo sapiens OX=9606 GN=POLR1A PE=1 SV=2	195	11	0	7	14	0	5	1.35092e-06	0	8.20738e-07	1.85134e-06	0	5.19165e-07	18	19	2.17166e-06	2.3705e-06		1.09156	FALSE
PSMD8_HUMAN	26S proteasome non-ATPase regulatory subunit 8 OS=Homo sapiens OX=9606 GN=PSMD8 PE=1 SV=2	40	0	0	0	2	1	1	0	0	0	1.28932e-06	5.73145e-07	5.06186e-07	0	4	0	2.36865e-06		Unique	FALSE
INO1_HUMAN	Inositol-3-phosphate synthase 1 OS=Homo sapiens OX=9606 GN=ISYNA1 PE=1 SV=1	61	1	7	2	3	2	1	3.92591e-07	2.62703e-06	7.4962e-07	1.26819e-06	7.51665e-07	3.31925e-07	10	6	3.76925e-06	2.35178e-06		0.623939	FALSE
HMGN1_HUMAN	Non-histone chromosomal protein HMG-14 OS=Homo sapiens OX=9606 GN=HMGN1 PE=1 SV=3	11	2	1	2	1	0	0	4.3542e-06	2.08116e-06	4.15698e-06	2.34423e-06	0	0	5	1	1.05923e-05	2.34423e-06		0.221313	FALSE
NU107_HUMAN	Nuclear pore complex protein Nup107 OS=Homo sapiens OX=9606 GN=NUP107 PE=1 SV=1	106	12	0	8	4	1	6	2.7111e-06	0	1.72554e-06	9.73075e-07	2.16281e-07	1.14608e-06	20	11	4.43664e-06	2.33544e-06		0.526397	FALSE
CBSL_HUMAN	Cystathionine beta-synthase-like protein OS=Homo sapiens OX=9606 GN=CBSL PE=1 SV=1	61	3	5	2	2	3	1	1.17777e-06	1.87645e-06	7.4962e-07	8.45459e-07	1.1275e-06	3.31925e-07	10	6	3.80385e-06	2.30488e-06		0.605934	FALSE
PRS7_HUMAN	26S proteasome regulatory subunit 7 OS=Homo sapiens OX=9606 GN=PSMC2 PE=1 SV=3	49	0	0	0	1	2	2	0	0	0	5.26255e-07	9.35746e-07	8.26425e-07	0	5	0	2.28843e-06		Unique	FALSE
PGP_HUMAN	Glycerol-3-phosphate phosphatase OS=Homo sapiens OX=9606 GN=PGP PE=1 SV=1	34	0	0	0	3	0	0	0	0	0	2.27528e-06	0	0	0	3	0	2.27528e-06		Unique	FALSE
PSD12_HUMAN	26S proteasome non-ATPase regulatory subunit 12 OS=Homo sapiens OX=9606 GN=PSMD12 PE=1 SV=3	53	0	0	0	2	3	0	0	0	0	9.73075e-07	1.29769e-06	0	0	5	0	2.27076e-06		Unique	FALSE
SPT5H_HUMAN	Transcription elongation factor SPT5 OS=Homo sapiens OX=9606 GN=SUPT5H PE=1 SV=1	121	3	4	1	5	1	6	5.93754e-07	7.56784e-07	1.88954e-07	1.06556e-06	1.89469e-07	1.004e-06	8	12	1.53949e-06	2.25903e-06		1.46739	FALSE
SPB4_HUMAN	Serpin B4 OS=Homo sapiens OX=9606 GN=SERPINB4 PE=1 SV=2	45	0	0	14	0	0	5	0	0	7.11306e-06	0	0	2.24971e-06	14	5	7.11306e-06	2.24971e-06		0.316279	FALSE
SF3B4_HUMAN	Splicing factor 3B subunit 4 OS=Homo sapiens OX=9606 GN=SF3B4 PE=1 SV=1	44	2	0	1	3	0	1	1.08855e-06	0	5.19623e-07	1.75817e-06	0	4.60169e-07	3	4	1.60817e-06	2.21834e-06		1.37942	FALSE
ARGL1_HUMAN	Arginine and glutamate-rich protein 1 OS=Homo sapiens OX=9606 GN=ARGLU1 PE=1 SV=1	33	0	0	0	2	0	1	0	0	0	1.56282e-06	0	6.13558e-07	0	3	0	2.17638e-06		Unique	FALSE
SRRT_HUMAN	Serrate RNA effector molecule homolog OS=Homo sapiens OX=9606 GN=SRRT PE=1 SV=1	101	11	0	8	3	0	7	2.60821e-06	0	1.81096e-06	7.65935e-07	0	1.40329e-06	19	10	4.41917e-06	2.16922e-06		0.490866	FALSE
LSM7_HUMAN	U6 snRNA-associated Sm-like protein LSm7 OS=Homo sapiens OX=9606 GN=LSM7 PE=1 SV=1	12	0	0	0	1	0	0	0	0	0	2.14887e-06	0	0	0	1	0	2.14887e-06		Unique	FALSE
ALDOA_HUMAN	Fructose-bisphosphate aldolase A OS=Homo sapiens OX=9606 GN=ALDOA PE=1 SV=2	39	0	1	4	0	1	3	0	5.86993e-07	2.34497e-06	0	5.87841e-07	1.55749e-06	5	4	2.93196e-06	2.14533e-06		0.731707	FALSE
MPP10_HUMAN	U3 small nucleolar ribonucleoprotein protein MPP10 OS=Homo sapiens OX=9606 GN=MPHOSPH10 PE=1 SV=2	79	8	0	5	5	0	2	2.42512e-06	0	1.44705e-06	1.63206e-06	0	5.12593e-07	13	7	3.87217e-06	2.14465e-06		0.553862	FALSE
SAS10_HUMAN	Something about silencing protein 10 OS=Homo sapiens OX=9606 GN=UTP3 PE=1 SV=1	55	4	1	1	3	0	2	1.74168e-06	4.16231e-07	4.15698e-07	1.40654e-06	0	7.3627e-07	6	5	2.57361e-06	2.14281e-06		0.832608	FALSE
FBX50_HUMAN	F-box only protein 50 OS=Homo sapiens OX=9606 GN=NCCRP1 PE=1 SV=1	31	0	2	2	0	2	1	0	1.47695e-06	1.47506e-06	0	1.47908e-06	6.53143e-07	4	3	2.95201e-06	2.13223e-06		0.722297	FALSE
SNUT2_HUMAN	U4/U6.U5 tri-snRNP-associated protein 2 OS=Homo sapiens OX=9606 GN=USP39 PE=1 SV=2	65	4	0	1	3	0	3	1.47373e-06	0	3.51745e-07	1.19015e-06	0	9.34496e-07	5	6	1.82547e-06	2.12464e-06		1.16389	FALSE
DSG2_HUMAN	Desmoglein-2 OS=Homo sapiens OX=9606 GN=DSG2 PE=1 SV=2	122	8	3	15	6	1	4	1.57037e-06	5.62936e-07	2.81108e-06	1.26819e-06	1.87916e-07	6.6385e-07	26	11	4.94438e-06	2.11995e-06		0.428761	FALSE
SC24C_HUMAN	Protein transport protein Sec24C OS=Homo sapiens OX=9606 GN=SEC24C PE=1 SV=3	118	1	8	4	3	4	4	2.0295e-07	1.55205e-06	7.75031e-07	6.55589e-07	7.77145e-07	6.86353e-07	13	11	2.53003e-06	2.11909e-06		0.837574	FALSE
NOL6_HUMAN	Nucleolar protein 6 OS=Homo sapiens OX=9606 GN=NOL6 PE=1 SV=2	128	13	1	10	5	0	7	2.43223e-06	1.78849e-07	1.7862e-06	1.00728e-06	0	1.10728e-06	24	12	4.39728e-06	2.11457e-06		0.48088	FALSE
KRR1_HUMAN	KRR1 small subunit processome component homolog OS=Homo sapiens OX=9606 GN=KRR1 PE=1 SV=4	44	6	0	3	2	0	2	3.26565e-06	0	1.55887e-06	1.17211e-06	0	9.20337e-07	9	4	4.82452e-06	2.09245e-06		0.433712	FALSE
ZNF66_HUMAN	Putative zinc finger protein 66 OS=Homo sapiens OX=9606 GN=ZNF66 PE=5 SV=3	66	1	1	2	2	2	2	3.6285e-07	3.46859e-07	6.92831e-07	7.81409e-07	6.94721e-07	6.13558e-07	4	6	1.40254e-06	2.08969e-06		1.48993	FALSE
FLNB_HUMAN	Filamin-B OS=Homo sapiens OX=9606 GN=FLNB PE=1 SV=2	278	5	0	10	9	7	9	4.30721e-07	0	8.22425e-07	8.34814e-07	5.77268e-07	6.55492e-07	15	25	1.25315e-06	2.06757e-06		1.64991	FALSE
MINT_HUMAN	Msx2-interacting protein OS=Homo sapiens OX=9606 GN=SPEN PE=1 SV=1	402	28	0	11	18	0	18	1.66803e-06	0	6.25616e-07	1.15462e-06	0	9.06601e-07	39	36	2.29364e-06	2.06122e-06		0.898667	FALSE
DDX10_HUMAN	Probable ATP-dependent RNA helicase DDX10 OS=Homo sapiens OX=9606 GN=DDX10 PE=1 SV=2	101	7	1	8	4	1	4	1.65977e-06	2.26661e-07	1.81096e-06	1.02125e-06	2.26988e-07	8.01878e-07	16	9	3.69739e-06	2.05011e-06		0.554475	FALSE
PRP31_HUMAN	U4/U6 small nuclear ribonucleoprotein Prp31 OS=Homo sapiens OX=9606 GN=PRPF31 PE=1 SV=2	55	2	1	2	2	0	3	8.70839e-07	4.16231e-07	8.31397e-07	9.3769e-07	0	1.1044e-06	5	5	2.11847e-06	2.0421e-06		0.963949	FALSE
THOC2_HUMAN	THO complex subunit 2 OS=Homo sapiens OX=9606 GN=THOC2 PE=1 SV=2	183	14	1	6	8	1	7	1.83209e-06	1.25097e-07	7.4962e-07	1.12728e-06	1.25278e-07	7.74492e-07	21	16	2.70681e-06	2.02705e-06		0.748869	FALSE
DAZP1_HUMAN	DAZ-associated protein 1 OS=Homo sapiens OX=9606 GN=DAZAP1 PE=1 SV=1	43	0	0	2	1	0	3	0	0	1.06341e-06	5.99686e-07	0	1.41261e-06	2	4	1.06341e-06	2.0123e-06		1.8923	FALSE
MYH10_HUMAN	Myosin-10 OS=Homo sapiens OX=9606 GN=MYH10 PE=1 SV=3	229	0	6	6	6	8	6	0	5.99809e-07	5.99041e-07	6.75629e-07	8.00901e-07	5.305e-07	12	20	1.19885e-06	2.00703e-06		1.67413	FALSE
FCF1_HUMAN	rRNA-processing protein FCF1 homolog OS=Homo sapiens OX=9606 GN=FCF1 PE=2 SV=1	23	0	0	0	1	0	1	0	0	0	1.12115e-06	0	8.80323e-07	0	2	0	2.00147e-06		Unique	FALSE
ANM5_HUMAN	Protein arginine N-methyltransferase 5 OS=Homo sapiens OX=9606 GN=PRMT5 PE=1 SV=4	73	0	7	4	2	4	0	0	2.19519e-06	1.25279e-06	7.06479e-07	1.25621e-06	0	11	6	3.44798e-06	1.96269e-06		0.569228	FALSE
NCKP1_HUMAN	Nck-associated protein 1 OS=Homo sapiens OX=9606 GN=NCKAP1 PE=1 SV=1	129	0	9	4	3	5	3	0	1.59717e-06	7.08943e-07	5.99686e-07	8.88596e-07	4.7087e-07	13	11	2.30611e-06	1.95915e-06		0.849549	FALSE
COIL_HUMAN	Coilin OS=Homo sapiens OX=9606 GN=COIL PE=1 SV=1	63	0	0	3	4	0	1	0	0	1.08873e-06	1.63724e-06	0	3.21388e-07	3	5	1.08873e-06	1.95863e-06		1.79899	FALSE
IMP4_HUMAN	U3 small nucleolar ribonucleoprotein protein IMP4 OS=Homo sapiens OX=9606 GN=IMP4 PE=1 SV=1	34	0	0	1	1	0	2	0	0	6.72453e-07	7.58426e-07	0	1.19102e-06	1	3	6.72453e-07	1.94945e-06		2.89901	FALSE
RGAP1_HUMAN	Rac GTPase-activating protein 1 OS=Homo sapiens OX=9606 GN=RACGAP1 PE=1 SV=1	71	3	1	5	3	0	3	1.01189e-06	3.22433e-07	1.6101e-06	1.08957e-06	0	8.55525e-07	9	6	2.94442e-06	1.94509e-06		0.660603	FALSE
CCAR1_HUMAN	Cell division cycle and apoptosis regulator protein 1 OS=Homo sapiens OX=9606 GN=CCAR1 PE=1 SV=2	133	9	0	8	6	0	5	1.62055e-06	0	1.37524e-06	1.1633e-06	0	7.61181e-07	17	11	2.99579e-06	1.92448e-06		0.642395	FALSE
PB1_HUMAN	Protein polybromo-1 OS=Homo sapiens OX=9606 GN=PBRM1 PE=1 SV=1	193	12	0	9	12	0	3	1.489e-06	0	1.06617e-06	1.6033e-06	0	3.14727e-07	21	15	2.55517e-06	1.91803e-06		0.750648	FALSE
SMC4_HUMAN	Structural maintenance of chromosomes protein 4 OS=Homo sapiens OX=9606 GN=SMC4 PE=1 SV=2	147	0	4	1	6	2	4	0	6.22931e-07	1.55533e-07	1.05251e-06	3.11915e-07	5.5095e-07	5	12	7.78465e-07	1.91538e-06		2.46045	FALSE
RIF1_HUMAN	Telomere-associated protein RIF1 OS=Homo sapiens OX=9606 GN=RIF1 PE=1 SV=2	274	19	0	7	10	0	13	1.66063e-06	0	5.84102e-07	9.41113e-07	0	9.60644e-07	26	23	2.24474e-06	1.90176e-06		0.847208	FALSE
UBA1_HUMAN	Ubiquitin-like modifier-activating enzyme 1 OS=Homo sapiens OX=9606 GN=UBA1 PE=1 SV=3	118	2	8	6	2	4	4	4.059e-07	1.55205e-06	1.16255e-06	4.37059e-07	7.77145e-07	6.86353e-07	16	10	3.1205e-06	1.90056e-06		0.609056	FALSE
THOC6_HUMAN	THO complex subunit 6 homolog OS=Homo sapiens OX=9606 GN=THOC6 PE=1 SV=1	38	2	0	0	2	0	1	1.26043e-06	0	0	1.35718e-06	0	5.32827e-07	2	3	1.26043e-06	1.89001e-06		1.4995	FALSE
RCL1_HUMAN	RNA 3'-terminal phosphate cyclase-like protein OS=Homo sapiens OX=9606 GN=RCL1 PE=1 SV=3	41	2	0	1	3	0	0	1.1682e-06	0	5.57644e-07	1.88682e-06	0	0	3	3	1.72584e-06	1.88682e-06		1.09327	FALSE
MAT2B_HUMAN	Methionine adenosyltransferase 2 subunit beta OS=Homo sapiens OX=9606 GN=MAT2B PE=1 SV=1	38	0	0	1	1	2	0	0	0	6.01669e-07	6.78592e-07	1.20662e-06	0	1	3	6.01669e-07	1.88521e-06		3.13331	FALSE
YLPM1_HUMAN	YLP motif-containing protein 1 OS=Homo sapiens OX=9606 GN=YLPM1 PE=1 SV=4	242	9	0	6	9	0	11	8.90631e-07	0	5.66862e-07	9.59002e-07	0	9.20337e-07	15	20	1.45749e-06	1.87934e-06		1.28943	FALSE
HSPB1_HUMAN	Heat shock protein beta-1 OS=Homo sapiens OX=9606 GN=HSPB1 PE=1 SV=2	23	0	2	6	0	1	1	0	1.99067e-06	5.96437e-06	0	9.96773e-07	8.80323e-07	8	2	7.95504e-06	1.8771e-06		0.235963	FALSE
ZCH18_HUMAN	Zinc finger CCCH domain-containing protein 18 OS=Homo sapiens OX=9606 GN=ZC3H18 PE=1 SV=2	106	4	0	6	3	0	6	9.03701e-07	0	1.29416e-06	7.29806e-07	0	1.14608e-06	10	9	2.19786e-06	1.87589e-06		0.853507	FALSE
PSMD7_HUMAN	26S proteasome non-ATPase regulatory subunit 7 OS=Homo sapiens OX=9606 GN=PSMD7 PE=1 SV=2	37	0	0	0	1	1	1	0	0	0	6.96932e-07	6.19616e-07	5.47228e-07	0	3	0	1.86378e-06		Unique	FALSE
PHIP_HUMAN	PH-interacting protein OS=Homo sapiens OX=9606 GN=PHIP PE=1 SV=2	207	8	0	17	11	0	5	9.2553e-07	0	1.87767e-06	1.3703e-06	0	4.89068e-07	25	16	2.8032e-06	1.85936e-06		0.6633	FALSE
IMP3_HUMAN	U3 small nucleolar ribonucleoprotein protein IMP3 OS=Homo sapiens OX=9606 GN=IMP3 PE=1 SV=1	22	1	0	3	0	0	2	1.08855e-06	0	3.11774e-06	0	0	1.84067e-06	4	2	4.20629e-06	1.84067e-06		0.437601	FALSE
NU160_HUMAN	Nuclear pore complex protein Nup160 OS=Homo sapiens OX=9606 GN=NUP160 PE=1 SV=3	162	6	2	10	6	0	7	8.86966e-07	2.82626e-07	1.41132e-06	9.55055e-07	0	8.74889e-07	18	13	2.58091e-06	1.82994e-06		0.709029	FALSE
NUDC_HUMAN	Nuclear migration protein nudC OS=Homo sapiens OX=9606 GN=NUDC PE=1 SV=1	38	1	4	1	1	1	1	6.30213e-07	2.40976e-06	6.01669e-07	6.78592e-07	6.0331e-07	5.32827e-07	6	3	3.64164e-06	1.81473e-06		0.498327	FALSE
PDS5B_HUMAN	Sister chromatid cohesion protein PDS5 homolog B OS=Homo sapiens OX=9606 GN=PDS5B PE=1 SV=1	165	4	0	6	6	0	7	5.8056e-07	0	8.31397e-07	9.3769e-07	0	8.58982e-07	10	13	1.41196e-06	1.79667e-06		1.27247	FALSE
LDHA_HUMAN	L-lactate dehydrogenase A chain OS=Homo sapiens OX=9606 GN=LDHA PE=1 SV=2	37	0	0	0	0	2	1	0	0	0	0	1.23923e-06	5.47228e-07	0	3	0	1.78646e-06		Unique	FALSE
PLST_HUMAN	Plastin-3 OS=Homo sapiens OX=9606 GN=PLS3 PE=1 SV=4	71	4	7	4	4	1	0	1.34919e-06	2.25703e-06	1.28808e-06	1.45276e-06	3.22898e-07	0	15	5	4.8943e-06	1.77566e-06		0.362802	FALSE
MDN1_HUMAN	Midasin OS=Homo sapiens OX=9606 GN=MDN1 PE=1 SV=2	633	19	2	10	20	12	16	7.18821e-07	7.23309e-08	3.61191e-07	8.14739e-07	4.34612e-07	5.11783e-07	31	48	1.15234e-06	1.76113e-06		1.52831	FALSE
ELP1_HUMAN	Elongator complex protein 1 OS=Homo sapiens OX=9606 GN=ELP1 PE=1 SV=3	150	1	14	1	0	7	5	1.59654e-07	2.13665e-06	1.52423e-07	0	1.06987e-06	6.74914e-07	16	12	2.44873e-06	1.74478e-06		0.712526	FALSE
6PGL_HUMAN	6-phosphogluconolactonase OS=Homo sapiens OX=9606 GN=PGLS PE=1 SV=2	28	1	0	0	1	1	0	8.55289e-07	0	0	9.20946e-07	8.18778e-07	0	1	2	8.55289e-07	1.73972e-06		2.03408	FALSE
MET2B_HUMAN	Methyltransferase-like protein 2B OS=Homo sapiens OX=9606 GN=METTL2B PE=1 SV=3	43	0	1	1	2	1	0	0	5.32389e-07	5.31707e-07	1.19937e-06	5.33158e-07	0	2	3	1.0641e-06	1.73253e-06		1.62817	FALSE
DNMT1_HUMAN	DNA (cytosine-5)-methyltransferase 1 OS=Homo sapiens OX=9606 GN=DNMT1 PE=1 SV=2	183	2	9	9	6	0	8	2.61728e-07	1.12587e-06	1.12443e-06	8.45459e-07	0	8.85133e-07	20	14	2.51203e-06	1.73059e-06		0.688922	FALSE
RRBP1_HUMAN	Ribosome-binding protein 1 OS=Homo sapiens OX=9606 GN=RRBP1 PE=1 SV=5	152	1	7	0	5	4	2	1.57553e-07	1.05427e-06	0	8.4824e-07	6.0331e-07	2.66413e-07	8	11	1.21182e-06	1.71796e-06		1.41767	FALSE
FILA_HUMAN	Filaggrin OS=Homo sapiens OX=9606 GN=FLG PE=1 SV=3	435	11	20	31	13	10	9	6.05584e-07	1.05254e-06	1.62935e-06	7.70631e-07	5.2703e-07	4.18912e-07	62	32	3.28747e-06	1.71657e-06		0.522156	FALSE
CWC15_HUMAN	Spliceosome-associated protein CWC15 homolog OS=Homo sapiens OX=9606 GN=CWC15 PE=1 SV=2	27	0	0	0	1	0	1	0	0	0	9.55055e-07	0	7.49905e-07	0	2	0	1.70496e-06		Unique	FALSE
NCOA5_HUMAN	Nuclear receptor coactivator 5 OS=Homo sapiens OX=9606 GN=NCOA5 PE=1 SV=2	66	5	1	2	2	0	3	1.81425e-06	3.46859e-07	6.92831e-07	7.81409e-07	0	9.20337e-07	8	5	2.85394e-06	1.70175e-06		0.59628	FALSE
XPO5_HUMAN	Exportin-5 OS=Homo sapiens OX=9606 GN=XPO5 PE=1 SV=1	136	0	6	1	2	6	2	0	1.00997e-06	1.68113e-07	3.79213e-07	1.01143e-06	2.97756e-07	7	10	1.17809e-06	1.6884e-06		1.43317	FALSE
NXF1_HUMAN	Nuclear RNA export factor 1 OS=Homo sapiens OX=9606 GN=NXF1 PE=1 SV=1	70	6	0	2	3	0	2	2.05269e-06	0	6.5324e-07	1.10514e-06	0	5.78498e-07	8	5	2.70593e-06	1.68363e-06		0.622201	FALSE
LAS1L_HUMAN	Ribosomal biogenesis protein LAS1L OS=Homo sapiens OX=9606 GN=LAS1L PE=1 SV=2	83	2	0	3	3	0	3	5.77062e-07	0	8.26388e-07	9.32042e-07	0	7.31835e-07	5	6	1.40345e-06	1.66388e-06		1.18556	FALSE
PDIA3_HUMAN	Protein disulfide-isomerase A3 OS=Homo sapiens OX=9606 GN=PDIA3 PE=1 SV=4	57	3	6	2	2	1	1	1.26043e-06	2.40976e-06	8.02225e-07	9.04789e-07	4.02207e-07	3.55218e-07	11	4	4.47241e-06	1.66221e-06		0.371659	FALSE
NOL10_HUMAN	Nucleolar protein 10 OS=Homo sapiens OX=9606 GN=NOL10 PE=1 SV=1	80	9	0	8	2	0	4	2.69416e-06	0	2.28634e-06	6.44662e-07	0	1.01237e-06	17	6	4.9805e-06	1.65703e-06		0.332704	FALSE
CYFP2_HUMAN	Cytoplasmic FMR1-interacting protein 2 OS=Homo sapiens OX=9606 GN=CYFIP2 PE=1 SV=2	148	6	10	0	5	5	0	9.70868e-07	1.54681e-06	0	8.71165e-07	7.7452e-07	0	16	10	2.51767e-06	1.64569e-06		0.653653	FALSE
SFR15_HUMAN	Splicing factor, arginine/serine-rich 15 OS=Homo sapiens OX=9606 GN=SCAF4 PE=1 SV=3	126	3	1	3	4	0	5	5.70192e-07	1.81688e-07	5.44367e-07	8.18619e-07	0	8.03469e-07	7	9	1.29625e-06	1.62209e-06		1.25137	FALSE
CALX_HUMAN	Calnexin OS=Homo sapiens OX=9606 GN=CANX PE=1 SV=2	68	0	1	1	0	3	2	0	3.36658e-07	3.36227e-07	0	1.01143e-06	5.95512e-07	2	5	6.72884e-07	1.60694e-06		2.38814	FALSE
KRI1_HUMAN	Protein KRI1 homolog OS=Homo sapiens OX=9606 GN=KRI1 PE=1 SV=3	83	1	0	3	2	0	4	2.88531e-07	0	8.26388e-07	6.21361e-07	0	9.75779e-07	4	6	1.11492e-06	1.59714e-06		1.43252	FALSE
PSB4_HUMAN	Proteasome subunit beta type-4 OS=Homo sapiens OX=9606 GN=PSMB4 PE=1 SV=4	29	0	0	0	1	0	1	0	0	0	8.89189e-07	0	6.98187e-07	0	2	0	1.58738e-06		Unique	FALSE
RFA2_HUMAN	Replication protein A 32 kDa subunit OS=Homo sapiens OX=9606 GN=RPA2 PE=1 SV=1	29	1	0	2	1	0	1	8.25796e-07	0	1.57679e-06	8.89189e-07	0	6.98187e-07	3	2	2.40258e-06	1.58738e-06		0.660696	FALSE
COASY_HUMAN	Bifunctional coenzyme A synthase OS=Homo sapiens OX=9606 GN=COASY PE=1 SV=4	62	2	4	1	2	2	0	7.72519e-07	1.47695e-06	3.68765e-07	8.31822e-07	7.39542e-07	0	7	4	2.61823e-06	1.57136e-06		0.600162	FALSE
ACACA_HUMAN	Acetyl-CoA carboxylase 1 OS=Homo sapiens OX=9606 GN=ACACA PE=1 SV=2	266	2	11	5	4	11	3	1.80061e-07	9.46692e-07	4.29763e-07	3.87767e-07	9.48059e-07	2.28354e-07	18	18	1.55652e-06	1.56418e-06		1.00492	FALSE
RAD21_HUMAN	Double-strand-break repair protein rad21 homolog OS=Homo sapiens OX=9606 GN=RAD21 PE=1 SV=2	72	3	0	6	2	0	3	9.97837e-07	0	1.90528e-06	7.16291e-07	0	8.43643e-07	9	5	2.90312e-06	1.55993e-06		0.53733	FALSE
SPF27_HUMAN	Pre-mRNA-splicing factor SPF27 OS=Homo sapiens OX=9606 GN=BCAS2 PE=1 SV=1	26	1	0	1	0	0	2	9.2108e-07	0	8.79362e-07	0	0	1.55749e-06	2	2	1.80044e-06	1.55749e-06		0.865062	FALSE
WDR75_HUMAN	WD repeat-containing protein 75 OS=Homo sapiens OX=9606 GN=WDR75 PE=1 SV=1	95	6	0	6	1	0	6	1.51251e-06	0	1.44401e-06	2.71437e-07	0	1.27878e-06	12	7	2.95652e-06	1.55022e-06		0.524341	FALSE
MYO1B_HUMAN	Unconventional myosin-Ib OS=Homo sapiens OX=9606 GN=MYO1B PE=1 SV=3	132	11	3	13	4	0	5	1.99567e-06	5.20289e-07	2.2517e-06	7.81409e-07	0	7.66948e-07	27	9	4.76766e-06	1.54836e-06		0.324762	FALSE
PLEC_HUMAN	Plectin OS=Homo sapiens OX=9606 GN=PLEC PE=1 SV=3	532	22	1	15	14	4	18	9.90334e-07	4.30314e-08	6.44645e-07	6.78592e-07	1.72374e-07	6.85063e-07	38	36	1.67801e-06	1.53603e-06		0.915387	FALSE
SEH1_HUMAN	Nucleoporin SEH1 OS=Homo sapiens OX=9606 GN=SEH1L PE=1 SV=3	40	2	0	1	0	0	3	1.1974e-06	0	5.71585e-07	0	0	1.51856e-06	3	3	1.76899e-06	1.51856e-06		0.858432	FALSE
RBM3_HUMAN	RNA-binding protein 3 OS=Homo sapiens OX=9606 GN=RBM3 PE=1 SV=1	17	2	0	0	1	0	0	2.81742e-06	0	0	1.51685e-06	0	0	2	1	2.81742e-06	1.51685e-06		0.538383	FALSE
CDC73_HUMAN	Parafibromin OS=Homo sapiens OX=9606 GN=CDC73 PE=1 SV=1	61	2	1	2	2	0	2	7.85183e-07	3.75291e-07	7.4962e-07	8.45459e-07	0	6.6385e-07	5	4	1.91009e-06	1.50931e-06		0.790175	FALSE
HP1B3_HUMAN	Heterochromatin protein 1-binding protein 3 OS=Homo sapiens OX=9606 GN=HP1BP3 PE=1 SV=1	61	3	0	5	2	0	2	1.17777e-06	0	1.87405e-06	8.45459e-07	0	6.6385e-07	8	4	3.05182e-06	1.50931e-06		0.494559	FALSE
CAF1B_HUMAN	Chromatin assembly factor 1 subunit B OS=Homo sapiens OX=9606 GN=CHAF1B PE=1 SV=1	61	3	1	4	2	0	2	1.17777e-06	3.75291e-07	1.49924e-06	8.45459e-07	0	6.6385e-07	8	4	3.05231e-06	1.50931e-06		0.494482	FALSE
PK1IP_HUMAN	p21-activated protein kinase-interacting protein 1 OS=Homo sapiens OX=9606 GN=PAK1IP1 PE=1 SV=2	44	2	0	0	1	0	2	1.08855e-06	0	0	5.86057e-07	0	9.20337e-07	2	3	1.08855e-06	1.50639e-06		1.38385	FALSE
GGYF2_HUMAN	GRB10-interacting GYF protein 2 OS=Homo sapiens OX=9606 GN=GIGYF2 PE=1 SV=1	150	5	5	5	2	4	4	7.98269e-07	7.63091e-07	7.62114e-07	3.4382e-07	6.11354e-07	5.39931e-07	15	10	2.32347e-06	1.49511e-06		0.643478	FALSE
PURA2_HUMAN	Adenylosuccinate synthetase isozyme 2 OS=Homo sapiens OX=9606 GN=ADSS PE=1 SV=3	50	1	0	0	2	1	0	4.78962e-07	0	0	1.03146e-06	4.58516e-07	0	1	3	4.78962e-07	1.48998e-06		3.11084	FALSE
FUBP3_HUMAN	Far upstream element-binding protein 3 OS=Homo sapiens OX=9606 GN=FUBP3 PE=1 SV=2	62	2	0	2	2	0	2	7.72519e-07	0	7.37529e-07	8.31822e-07	0	6.53143e-07	4	4	1.51005e-06	1.48496e-06		0.983389	FALSE
PRPF3_HUMAN	U4/U6 small nuclear ribonucleoprotein Prp3 OS=Homo sapiens OX=9606 GN=PRPF3 PE=1 SV=2	78	4	1	3	2	1	2	1.22811e-06	2.93496e-07	8.79362e-07	6.61192e-07	2.9392e-07	5.19165e-07	8	5	2.40097e-06	1.47428e-06		0.614035	FALSE
MAK16_HUMAN	Protein MAK16 homolog OS=Homo sapiens OX=9606 GN=MAK16 PE=1 SV=2	35	4	0	2	2	0	0	2.73692e-06	0	1.30648e-06	1.47351e-06	0	0	6	2	4.0434e-06	1.47351e-06		0.364424	FALSE
CPSF6_HUMAN	Cleavage and polyadenylation specificity factor subunit 6 OS=Homo sapiens OX=9606 GN=CPSF6 PE=1 SV=2	59	3	0	3	1	0	3	1.2177e-06	0	1.16255e-06	4.37059e-07	0	1.02953e-06	6	4	2.38025e-06	1.46659e-06		0.61615	FALSE
NED4L_HUMAN	E3 ubiquitin-protein ligase NEDD4-like OS=Homo sapiens OX=9606 GN=NEDD4L PE=1 SV=2	112	0	6	1	1	6	0	0	1.2264e-06	2.04138e-07	2.30236e-07	1.22817e-06	0	7	7	1.43053e-06	1.4584e-06		1.01948	FALSE
ZN638_HUMAN	Zinc finger protein 638 OS=Homo sapiens OX=9606 GN=ZNF638 PE=1 SV=2	221	10	0	5	7	0	7	1.08362e-06	0	5.17272e-07	8.16767e-07	0	6.41321e-07	15	14	1.6009e-06	1.45809e-06		0.910795	FALSE
PUF60_HUMAN	Poly(U)-binding-splicing factor PUF60 OS=Homo sapiens OX=9606 GN=PUF60 PE=1 SV=1	60	3	0	1	1	0	3	1.1974e-06	0	3.81057e-07	4.29775e-07	0	1.01237e-06	4	4	1.57846e-06	1.44215e-06		0.913641	FALSE
SSRA_HUMAN	Translocon-associated protein subunit alpha OS=Homo sapiens OX=9606 GN=SSR1 PE=1 SV=3	32	0	0	0	0	2	0	0	0	0	0	1.43286e-06	0	0	2	0	1.43286e-06		Unique	FALSE
REXO4_HUMAN	RNA exonuclease 4 OS=Homo sapiens OX=9606 GN=REXO4 PE=1 SV=2	47	3	0	3	1	0	2	1.5286e-06	0	1.45937e-06	5.48649e-07	0	8.61592e-07	6	3	2.98797e-06	1.41024e-06		0.471973	FALSE
NU188_HUMAN	Nucleoporin NUP188 homolog OS=Homo sapiens OX=9606 GN=NUP188 PE=1 SV=1	196	5	2	4	5	2	5	6.1092e-07	2.33599e-07	4.666e-07	6.57819e-07	2.33937e-07	5.16516e-07	11	12	1.31112e-06	1.40827e-06		1.0741	FALSE
NUP37_HUMAN	Nucleoporin Nup37 OS=Homo sapiens OX=9606 GN=NUP37 PE=1 SV=1	37	0	0	0	2	0	0	0	0	0	1.39386e-06	0	0	0	2	0	1.39386e-06		Unique	FALSE
CIRBP_HUMAN	Cold-inducible RNA-binding protein OS=Homo sapiens OX=9606 GN=CIRBP PE=1 SV=1	19	0	0	0	1	0	0	0	0	0	1.35718e-06	0	0	0	1	0	1.35718e-06		Unique	FALSE
SRFB1_HUMAN	Serum response factor-binding protein 1 OS=Homo sapiens OX=9606 GN=SRFBP1 PE=1 SV=1	49	2	0	2	1	0	2	9.77473e-07	0	9.33201e-07	5.26255e-07	0	8.26425e-07	4	3	1.91067e-06	1.35268e-06		0.70796	FALSE
SF3B6_HUMAN	Splicing factor 3B subunit 6 OS=Homo sapiens OX=9606 GN=SF3B6 PE=1 SV=1	15	3	0	3	0	0	1	4.78962e-06	0	4.57268e-06	0	0	1.34983e-06	6	1	9.3623e-06	1.34983e-06		0.144177	FALSE
PRC2C_HUMAN	Protein PRRC2C OS=Homo sapiens OX=9606 GN=PRRC2C PE=1 SV=4	317	8	3	1	8	6	4	6.04368e-07	2.1665e-07	7.21243e-08	6.50763e-07	4.33927e-07	2.55488e-07	12	18	8.93143e-07	1.34018e-06		1.50052	FALSE
MCMBP_HUMAN	Mini-chromosome maintenance complex-binding protein OS=Homo sapiens OX=9606 GN=MCMBP PE=1 SV=2	73	1	6	2	2	2	0	3.28056e-07	1.88159e-06	6.26395e-07	7.06479e-07	6.28104e-07	0	9	4	2.83604e-06	1.33458e-06		0.470579	FALSE
G3BP2_HUMAN	Ras GTPase-activating protein-binding protein 2 OS=Homo sapiens OX=9606 GN=G3BP2 PE=1 SV=2	54	2	2	3	1	2	0	8.86966e-07	8.47879e-07	1.27019e-06	4.77528e-07	8.49103e-07	0	7	3	3.00503e-06	1.32663e-06		0.441469	FALSE
WBP11_HUMAN	WW domain-binding protein 11 OS=Homo sapiens OX=9606 GN=WBP11 PE=1 SV=1	70	3	0	6	2	0	2	1.02635e-06	0	1.95972e-06	7.36757e-07	0	5.78498e-07	9	4	2.98607e-06	1.31525e-06		0.440464	FALSE
NPA1P_HUMAN	Nucleolar pre-ribosomal-associated protein 1 OS=Homo sapiens OX=9606 GN=URB1 PE=1 SV=4	254	3	0	9	9	0	5	2.82851e-07	0	8.10121e-07	9.13694e-07	0	3.98571e-07	12	14	1.09297e-06	1.31227e-06		1.20064	FALSE
MAP4_HUMAN	Microtubule-associated protein 4 OS=Homo sapiens OX=9606 GN=MAP4 PE=1 SV=3	121	0	6	0	2	2	3	0	1.13518e-06	0	4.26223e-07	3.78939e-07	5.02002e-07	6	7	1.13518e-06	1.30716e-06		1.15151	FALSE
ESF1_HUMAN	ESF1 homolog OS=Homo sapiens OX=9606 GN=ESF1 PE=1 SV=1	99	5	0	4	1	0	5	1.2095e-06	0	9.23774e-07	2.6047e-07	0	1.0226e-06	9	6	2.13327e-06	1.28307e-06		0.601454	FALSE
CNN3_HUMAN	Calponin-3 OS=Homo sapiens OX=9606 GN=CNN3 PE=1 SV=1	36	0	2	0	0	2	0	0	1.27182e-06	0	0	1.27365e-06	0	2	2	1.27182e-06	1.27365e-06		1.00144	FALSE
POF1B_HUMAN	Protein POF1B OS=Homo sapiens OX=9606 GN=POF1B PE=1 SV=3	68	3	6	5	0	2	2	1.05653e-06	2.01995e-06	1.68113e-06	0	6.74288e-07	5.95512e-07	14	4	4.75761e-06	1.2698e-06		0.266899	FALSE
MK14_HUMAN	Mitogen-activated protein kinase 14 OS=Homo sapiens OX=9606 GN=MAPK14 PE=1 SV=3	41	0	1	0	2	0	0	0	5.58359e-07	0	1.25788e-06	0	0	1	2	5.58359e-07	1.25788e-06		2.25281	FALSE
NKRF_HUMAN	NF-kappa-B-repressing factor OS=Homo sapiens OX=9606 GN=NKRF PE=1 SV=2	78	6	0	3	3	0	1	1.84216e-06	0	8.79362e-07	9.91788e-07	0	2.59582e-07	9	4	2.72152e-06	1.25137e-06		0.459805	FALSE
NLE1_HUMAN	Notchless protein homolog 1 OS=Homo sapiens OX=9606 GN=NLE1 PE=1 SV=4	53	1	0	2	1	0	2	4.51851e-07	0	8.6277e-07	4.86538e-07	0	7.64054e-07	3	3	1.31462e-06	1.25059e-06		0.951294	FALSE
HPBP1_HUMAN	Hsp70-binding protein 1 OS=Homo sapiens OX=9606 GN=HSPBP1 PE=1 SV=1	39	1	0	0	1	1	0	6.14053e-07	0	0	6.61192e-07	5.87841e-07	0	1	2	6.14053e-07	1.24903e-06		2.03408	FALSE
SPT6H_HUMAN	Transcription elongation factor SPT6 OS=Homo sapiens OX=9606 GN=SUPT6H PE=1 SV=2	199	4	1	9	8	0	2	4.81368e-07	1.15039e-07	1.03402e-06	1.03664e-06	0	2.03492e-07	14	10	1.63043e-06	1.24013e-06		0.760618	FALSE
RENT1_HUMAN	Regulator of nonsense transcripts 1 OS=Homo sapiens OX=9606 GN=UPF1 PE=1 SV=2	124	0	4	1	0	4	3	0	7.38475e-07	1.84382e-07	0	7.39542e-07	4.89857e-07	5	7	9.22857e-07	1.2294e-06		1.33217	FALSE
AKAP8_HUMAN	A-kinase anchor protein 8 OS=Homo sapiens OX=9606 GN=AKAP8 PE=1 SV=1	76	2	1	1	2	0	2	6.30213e-07	3.0122e-07	3.00834e-07	6.78592e-07	0	5.32827e-07	4	4	1.23227e-06	1.21142e-06		0.983081	FALSE
NUFP2_HUMAN	Nuclear fragile X mental retardation-interacting protein 2 OS=Homo sapiens OX=9606 GN=NUFIP2 PE=1 SV=1	76	1	2	1	1	2	1	3.15106e-07	6.0244e-07	3.00834e-07	3.39296e-07	6.0331e-07	2.66413e-07	4	4	1.21838e-06	1.20902e-06		0.992317	FALSE
TRI65_HUMAN	Tripartite motif-containing protein 65 OS=Homo sapiens OX=9606 GN=TRIM65 PE=1 SV=3	57	1	4	1	0	3	0	4.20142e-07	1.60651e-06	4.01113e-07	0	1.20662e-06	0	6	3	2.42776e-06	1.20662e-06		0.49701	FALSE
IGHA1_HUMAN	Immunoglobulin heavy constant alpha 1 OS=Homo sapiens OX=9606 GN=IGHA1 PE=1 SV=2	38	2	2	4	0	2	0	1.26043e-06	1.20488e-06	2.40668e-06	0	1.20662e-06	0	8	2	4.87198e-06	1.20662e-06		0.247665	FALSE
LC7L3_HUMAN	Luc7-like protein 3 OS=Homo sapiens OX=9606 GN=LUC7L3 PE=1 SV=2	51	1	0	3	0	0	3	4.6957e-07	0	1.34491e-06	0	0	1.19102e-06	4	3	1.81448e-06	1.19102e-06		0.656401	FALSE
NHP2_HUMAN	H/ACA ribonucleoprotein complex subunit 2 OS=Homo sapiens OX=9606 GN=NHP2 PE=1 SV=1	17	1	0	1	0	0	1	1.40871e-06	0	1.34491e-06	0	0	1.19102e-06	2	1	2.75362e-06	1.19102e-06		0.432531	FALSE
PSMD4_HUMAN	26S proteasome non-ATPase regulatory subunit 4 OS=Homo sapiens OX=9606 GN=PSMD4 PE=1 SV=1	41	0	0	0	1	1	0	0	0	0	6.28939e-07	5.59166e-07	0	0	2	0	1.1881e-06		Unique	FALSE
STAG2_HUMAN	Cohesin subunit SA-2 OS=Homo sapiens OX=9606 GN=STAG2 PE=1 SV=3	141	6	0	5	1	0	7	1.01907e-06	0	8.10759e-07	1.82883e-07	0	1.00519e-06	11	8	1.82983e-06	1.18807e-06		0.649282	FALSE
AURKB_HUMAN	Aurora kinase B OS=Homo sapiens OX=9606 GN=AURKB PE=1 SV=3	39	0	0	1	1	0	1	0	0	5.86241e-07	6.61192e-07	0	5.19165e-07	1	2	5.86241e-07	1.18036e-06		2.01343	FALSE
LACTB_HUMAN	Serine beta-lactamase-like protein LACTB, mitochondrial OS=Homo sapiens OX=9606 GN=LACTB PE=1 SV=2	61	0	0	0	1	2	0	0	0	0	4.22729e-07	7.51665e-07	0	0	3	0	1.17439e-06		Unique	FALSE
DNJA3_HUMAN	DnaJ homolog subfamily A member 3, mitochondrial OS=Homo sapiens OX=9606 GN=DNAJA3 PE=1 SV=2	52	0	0	0	0	0	3	0	0	0	0	0	1.16812e-06	0	3	0	1.16812e-06		Unique	FALSE
EXOSX_HUMAN	Exosome component 10 OS=Homo sapiens OX=9606 GN=EXOSC10 PE=1 SV=2	101	4	0	5	3	0	2	9.48439e-07	0	1.13185e-06	7.65935e-07	0	4.00939e-07	9	5	2.08029e-06	1.16687e-06		0.560919	FALSE
GNAS1_HUMAN	Guanine nucleotide-binding protein G(s) subunit alpha isoforms XLas OS=Homo sapiens OX=9606 GN=GNAS PE=1 SV=2	111	6	0	8	5	0	0	1.29449e-06	0	1.64781e-06	1.16155e-06	0	0	14	5	2.9423e-06	1.16155e-06		0.394777	FALSE
ENPL_HUMAN	Endoplasmin OS=Homo sapiens OX=9606 GN=HSP90B1 PE=1 SV=1	92	7	4	4	0	2	3	1.82214e-06	9.95336e-07	9.94061e-07	0	4.98387e-07	6.60242e-07	15	5	3.81153e-06	1.15863e-06		0.30398	FALSE
SMHD1_HUMAN	Structural maintenance of chromosomes flexible hinge domain-containing protein 1 OS=Homo sapiens OX=9606 GN=SMCHD1 PE=1 SV=2	226	3	2	6	7	0	4	3.17895e-07	2.0259e-07	6.06993e-07	7.98697e-07	0	3.58361e-07	11	11	1.12748e-06	1.15706e-06		1.02623	FALSE
ZO1_HUMAN	Tight junction protein ZO-1 OS=Homo sapiens OX=9606 GN=TJP1 PE=1 SV=3	195	4	0	12	7	0	2	4.91243e-07	0	1.40698e-06	9.25669e-07	0	2.07666e-07	16	9	1.89822e-06	1.13333e-06		0.597051	FALSE
NT5D2_HUMAN	5'-nucleotidase domain-containing protein 2 OS=Homo sapiens OX=9606 GN=NT5DC2 PE=1 SV=1	61	1	3	1	1	1	1	3.92591e-07	1.12587e-06	3.7481e-07	4.22729e-07	3.75833e-07	3.31925e-07	5	3	1.89327e-06	1.13049e-06		0.597107	FALSE
PHF14_HUMAN	PHD finger protein 14 OS=Homo sapiens OX=9606 GN=PHF14 PE=1 SV=2	100	2	1	3	2	0	3	4.78962e-07	2.28927e-07	6.85902e-07	5.1573e-07	0	6.07423e-07	6	5	1.39379e-06	1.12315e-06		0.805825	FALSE
RAE1L_HUMAN	mRNA export factor OS=Homo sapiens OX=9606 GN=RAE1 PE=1 SV=1	41	1	0	0	1	0	1	5.841e-07	0	0	6.28939e-07	0	4.9384e-07	1	2	5.841e-07	1.12278e-06		1.92224	FALSE
SRC8_HUMAN	Src substrate cortactin OS=Homo sapiens OX=9606 GN=CTTN PE=1 SV=2	62	0	1	2	1	1	1	0	3.69237e-07	7.37529e-07	4.15911e-07	3.69771e-07	3.26571e-07	3	3	1.10677e-06	1.11225e-06		1.00496	FALSE
ZCCHV_HUMAN	Zinc finger CCCH-type antiviral protein 1 OS=Homo sapiens OX=9606 GN=ZC3HAV1 PE=1 SV=3	101	0	0	0	1	2	2	0	0	0	2.55312e-07	4.53976e-07	4.00939e-07	0	5	0	1.11023e-06		Unique	FALSE
UBP24_HUMAN	Ubiquitin carboxyl-terminal hydrolase 24 OS=Homo sapiens OX=9606 GN=USP24 PE=1 SV=3	294	1	3	1	3	9	2	8.14561e-08	2.33599e-07	7.77667e-08	2.63127e-07	7.0181e-07	1.37738e-07	5	14	3.92822e-07	1.10267e-06		2.80706	FALSE
EIF3C_HUMAN	Eukaryotic translation initiation factor 3 subunit C OS=Homo sapiens OX=9606 GN=EIF3C PE=1 SV=1	105	0	3	3	1	3	1	0	6.54078e-07	6.5324e-07	2.45586e-07	6.55023e-07	1.92833e-07	6	5	1.30732e-06	1.09344e-06		0.8364	FALSE
ARPC3_HUMAN	Actin-related protein 2/3 complex subunit 3 OS=Homo sapiens OX=9606 GN=ARPC3 PE=1 SV=3	21	1	0	1	0	1	0	1.14038e-06	0	1.08873e-06	0	1.0917e-06	0	2	1	2.22912e-06	1.0917e-06		0.489747	FALSE
SNW1_HUMAN	SNW domain-containing protein 1 OS=Homo sapiens OX=9606 GN=SNW1 PE=1 SV=1	61	4	0	4	1	0	2	1.57037e-06	0	1.49924e-06	4.22729e-07	0	6.6385e-07	8	3	3.06961e-06	1.08658e-06		0.35398	FALSE
TFCP2_HUMAN	Alpha-globin transcription factor CP2 OS=Homo sapiens OX=9606 GN=TFCP2 PE=1 SV=2	57	1	1	1	0	0	3	4.20142e-07	4.01627e-07	4.01113e-07	0	0	1.06565e-06	3	3	1.22288e-06	1.06565e-06		0.871429	FALSE
RPB7_HUMAN	DNA-directed RNA polymerase II subunit RPB7 OS=Homo sapiens OX=9606 GN=POLR2G PE=1 SV=1	19	1	0	0	0	0	1	1.26043e-06	0	0	0	0	1.06565e-06	1	1	1.26043e-06	1.06565e-06		0.845472	FALSE
RBM15_HUMAN	Putative RNA-binding protein 15 OS=Homo sapiens OX=9606 GN=RBM15 PE=1 SV=2	107	7	0	6	2	0	3	1.5667e-06	0	1.28206e-06	4.8199e-07	0	5.67685e-07	13	5	2.84876e-06	1.04968e-06		0.368468	FALSE
VSIG8_HUMAN	V-set and immunoglobulin domain-containing protein 8 OS=Homo sapiens OX=9606 GN=VSIG8 PE=2 SV=1	44	0	0	0	0	2	0	0	0	0	0	1.04208e-06	0	0	2	0	1.04208e-06		Unique	FALSE
NOP14_HUMAN	Nucleolar protein 14 OS=Homo sapiens OX=9606 GN=NOP14 PE=1 SV=3	98	2	0	7	0	0	5	4.88736e-07	0	1.6331e-06	0	0	1.03303e-06	9	5	2.12184e-06	1.03303e-06		0.486857	FALSE
NUP88_HUMAN	Nuclear pore complex protein Nup88 OS=Homo sapiens OX=9606 GN=NUP88 PE=1 SV=2	84	6	0	4	1	0	3	1.71058e-06	0	1.08873e-06	3.06982e-07	0	7.23122e-07	10	4	2.79931e-06	1.0301e-06		0.367985	FALSE
UTP6_HUMAN	U3 small nucleolar RNA-associated protein 6 homolog OS=Homo sapiens OX=9606 GN=UTP6 PE=2 SV=2	70	4	0	3	2	0	1	1.36846e-06	0	9.79861e-07	7.36757e-07	0	2.89249e-07	7	3	2.34832e-06	1.02601e-06		0.43691	FALSE
SPF45_HUMAN	Splicing factor 45 OS=Homo sapiens OX=9606 GN=RBM17 PE=1 SV=1	45	2	0	3	1	0	1	1.06436e-06	0	1.52423e-06	5.73033e-07	0	4.49943e-07	5	2	2.58859e-06	1.02298e-06		0.395187	FALSE
NIP7_HUMAN	60S ribosome subunit biogenesis protein NIP7 homolog OS=Homo sapiens OX=9606 GN=NIP7 PE=1 SV=1	20	1	0	1	0	0	1	1.1974e-06	0	1.14317e-06	0	0	1.01237e-06	2	1	2.34057e-06	1.01237e-06		0.432531	FALSE
STAU1_HUMAN	Double-stranded RNA-binding protein Staufen homolog 1 OS=Homo sapiens OX=9606 GN=STAU1 PE=1 SV=2	63	0	1	2	0	1	2	0	3.63377e-07	7.25823e-07	0	3.63901e-07	6.42775e-07	3	3	1.0892e-06	1.00668e-06		0.924236	FALSE
TPX2_HUMAN	Targeting protein for Xklp2 OS=Homo sapiens OX=9606 GN=TPX2 PE=1 SV=2	86	1	0	3	1	0	3	2.78466e-07	0	7.97561e-07	2.99843e-07	0	7.06305e-07	4	4	1.07603e-06	1.00615e-06		0.935059	FALSE
RBM19_HUMAN	Probable RNA-binding protein 19 OS=Homo sapiens OX=9606 GN=RBM19 PE=1 SV=3	107	3	0	4	1	0	4	6.71442e-07	0	8.54707e-07	2.40995e-07	0	7.56913e-07	7	5	1.52615e-06	9.97908e-07		0.653874	FALSE
XPOT_HUMAN	Exportin-T OS=Homo sapiens OX=9606 GN=XPOT PE=1 SV=2	110	0	2	1	1	1	3	0	4.16231e-07	2.07849e-07	2.34423e-07	2.08416e-07	5.52202e-07	3	5	6.24081e-07	9.95041e-07		1.59441	FALSE
KIF23_HUMAN	Kinesin-like protein KIF23 OS=Homo sapiens OX=9606 GN=KIF23 PE=1 SV=3	110	1	3	7	1	1	3	2.1771e-07	6.24347e-07	1.45494e-06	2.34423e-07	2.08416e-07	5.52202e-07	11	5	2.297e-06	9.95041e-07		0.433191	FALSE
CO1A1_HUMAN	Collagen alpha-1(I) chain OS=Homo sapiens OX=9606 GN=COL1A1 PE=1 SV=5	139	1	1	0	0	6	0	1.72288e-07	1.64696e-07	0	0	9.89602e-07	0	2	6	3.36984e-07	9.89602e-07		2.93664	FALSE
BRD2_HUMAN	Bromodomain-containing protein 2 OS=Homo sapiens OX=9606 GN=BRD2 PE=1 SV=2	88	3	0	6	1	0	3	8.16412e-07	0	1.55887e-06	2.93028e-07	0	6.90253e-07	9	4	2.37528e-06	9.83281e-07		0.413964	FALSE
RBM22_HUMAN	Pre-mRNA-splicing factor RBM22 OS=Homo sapiens OX=9606 GN=RBM22 PE=1 SV=1	47	2	0	1	1	0	1	1.01907e-06	0	4.86456e-07	5.48649e-07	0	4.30796e-07	3	2	1.50552e-06	9.79445e-07		0.650568	FALSE
COPA_HUMAN	Coatomer subunit alpha OS=Homo sapiens OX=9606 GN=COPA PE=1 SV=2	138	0	2	0	0	5	1	0	3.31779e-07	0	0	8.30645e-07	1.4672e-07	2	6	3.31779e-07	9.77365e-07		2.94583	FALSE
INVO_HUMAN	Involucrin OS=Homo sapiens OX=9606 GN=IVL PE=1 SV=2	68	0	0	1	1	0	2	0	0	3.36227e-07	3.79213e-07	0	5.95512e-07	1	3	3.36227e-07	9.74726e-07		2.89901	FALSE
EWS_HUMAN	RNA-binding protein EWS OS=Homo sapiens OX=9606 GN=EWSR1 PE=1 SV=1	68	5	3	1	1	0	2	1.76089e-06	1.00997e-06	3.36227e-07	3.79213e-07	0	5.95512e-07	9	3	3.10709e-06	9.74726e-07		0.31371	FALSE
NVL_HUMAN	Nuclear valosin-containing protein-like OS=Homo sapiens OX=9606 GN=NVL PE=1 SV=1	95	2	0	3	2	0	2	5.0417e-07	0	7.22003e-07	5.42873e-07	0	4.26262e-07	5	4	1.22617e-06	9.69135e-07		0.790374	FALSE
NOP16_HUMAN	Nucleolar protein 16 OS=Homo sapiens OX=9606 GN=NOP16 PE=1 SV=2	21	0	0	0	0	0	1	0	0	0	0	0	9.64163e-07	0	1	0	9.64163e-07		Unique	FALSE
G6PI_HUMAN	Glucose-6-phosphate isomerase OS=Homo sapiens OX=9606 GN=GPI PE=1 SV=4	63	0	2	1	0	0	3	0	7.26753e-07	3.62911e-07	0	0	9.64163e-07	3	3	1.08966e-06	9.64163e-07		0.884826	FALSE
UHRF1_HUMAN	E3 ubiquitin-protein ligase UHRF1 OS=Homo sapiens OX=9606 GN=UHRF1 PE=1 SV=1	90	7	0	9	1	0	3	1.86263e-06	0	2.28634e-06	2.86517e-07	0	6.74914e-07	16	4	4.14897e-06	9.61431e-07		0.231728	FALSE
NUP98_HUMAN	Nuclear pore complex protein Nup98-Nup96 OS=Homo sapiens OX=9606 GN=NUP98 PE=1 SV=4	198	17	1	11	5	0	3	2.05615e-06	1.1562e-07	1.27019e-06	6.51174e-07	0	3.06779e-07	29	8	3.44196e-06	9.57953e-07		0.278316	FALSE
ABCD3_HUMAN	ATP-binding cassette sub-family D member 3 OS=Homo sapiens OX=9606 GN=ABCD3 PE=1 SV=1	75	1	1	2	2	0	1	3.19308e-07	3.05236e-07	6.09691e-07	6.8764e-07	0	2.69966e-07	4	3	1.23424e-06	9.57605e-07		0.775869	FALSE
PITH1_HUMAN	PITH domain-containing protein 1 OS=Homo sapiens OX=9606 GN=PITHD1 PE=1 SV=1	24	0	2	2	0	1	0	0	1.90773e-06	1.90528e-06	0	9.55241e-07	0	4	1	3.81301e-06	9.55241e-07		0.250521	FALSE
SPF30_HUMAN	Survival of motor neuron-related-splicing factor 30 OS=Homo sapiens OX=9606 GN=SMNDC1 PE=1 SV=1	27	0	0	0	1	0	0	0	0	0	9.55055e-07	0	0	0	1	0	9.55055e-07		Unique	FALSE
SRCAP_HUMAN	Helicase SRCAP OS=Homo sapiens OX=9606 GN=SRCAP PE=1 SV=3	344	9	0	4	4	0	11	6.26549e-07	0	2.65854e-07	2.99843e-07	0	6.47447e-07	13	15	8.92402e-07	9.4729e-07		1.06151	FALSE
KCRB_HUMAN	Creatine kinase B-type OS=Homo sapiens OX=9606 GN=CKB PE=1 SV=1	43	1	0	2	0	0	2	5.56932e-07	0	1.06341e-06	0	0	9.41741e-07	3	2	1.62035e-06	9.41741e-07		0.581197	FALSE
IWS1_HUMAN	Protein IWS1 homolog OS=Homo sapiens OX=9606 GN=IWS1 PE=1 SV=2	92	2	0	2	1	0	3	5.2061e-07	0	4.97031e-07	2.80288e-07	0	6.60242e-07	4	4	1.01764e-06	9.4053e-07		0.924226	FALSE
RSF1_HUMAN	Remodeling and spacing factor 1 OS=Homo sapiens OX=9606 GN=RSF1 PE=1 SV=2	164	2	0	3	2	0	5	2.9205e-07	0	4.18233e-07	3.14469e-07	0	6.17299e-07	5	7	7.10283e-07	9.31769e-07		1.31183	FALSE
ARI1A_HUMAN	AT-rich interactive domain-containing protein 1A OS=Homo sapiens OX=9606 GN=ARID1A PE=1 SV=3	242	5	0	4	4	0	6	4.94795e-07	0	3.77908e-07	4.26223e-07	0	5.02002e-07	9	10	8.72703e-07	9.28225e-07		1.06362	FALSE
PRDX3_HUMAN	Thioredoxin-dependent peroxide reductase, mitochondrial OS=Homo sapiens OX=9606 GN=PRDX3 PE=1 SV=3	28	2	0	0	1	0	0	1.71058e-06	0	0	9.20946e-07	0	0	2	1	1.71058e-06	9.20946e-07		0.538383	FALSE
NUP50_HUMAN	Nuclear pore complex protein Nup50 OS=Homo sapiens OX=9606 GN=NUP50 PE=1 SV=2	50	4	0	2	1	0	1	1.91585e-06	0	9.14537e-07	5.1573e-07	0	4.04948e-07	6	2	2.83038e-06	9.20678e-07		0.325284	FALSE
SNF5_HUMAN	SWI/SNF-related matrix-associated actin-dependent regulator of chromatin subfamily B member 1 OS=Homo sapiens OX=9606 GN=SMARCB1 PE=1 SV=2	44	1	0	1	0	0	2	5.44275e-07	0	5.19623e-07	0	0	9.20337e-07	2	2	1.0639e-06	9.20337e-07		0.865062	FALSE
BTF3_HUMAN	Transcription factor BTF3 OS=Homo sapiens OX=9606 GN=BTF3 PE=1 SV=1	22	1	4	1	0	0	1	1.08855e-06	4.16231e-06	1.03925e-06	0	0	9.20337e-07	6	1	6.29011e-06	9.20337e-07		0.146315	FALSE
RB12B_HUMAN	RNA-binding protein 12B OS=Homo sapiens OX=9606 GN=RBM12B PE=1 SV=2	118	5	0	5	1	0	4	1.01475e-06	0	9.68789e-07	2.1853e-07	0	6.86353e-07	10	5	1.98354e-06	9.04883e-07		0.456196	FALSE
HDGR2_HUMAN	Hepatoma-derived growth factor-related protein 2 OS=Homo sapiens OX=9606 GN=HDGFL2 PE=1 SV=1	74	2	0	4	1	0	2	6.47245e-07	0	1.23586e-06	3.48466e-07	0	5.47228e-07	6	3	1.88311e-06	8.95694e-07		0.475647	FALSE
URB2_HUMAN	Unhealthy ribosome biogenesis protein 2 homolog OS=Homo sapiens OX=9606 GN=URB2 PE=2 SV=2	171	3	1	3	2	0	5	4.20142e-07	1.33876e-07	4.01113e-07	3.01596e-07	0	5.9203e-07	7	7	9.5513e-07	8.93626e-07		0.935607	FALSE
WDR46_HUMAN	WD repeat-containing protein 46 OS=Homo sapiens OX=9606 GN=WDR46 PE=1 SV=3	68	1	0	4	0	0	3	3.52178e-07	0	1.34491e-06	0	0	8.93269e-07	5	3	1.69708e-06	8.93269e-07		0.526355	FALSE
PDIP3_HUMAN	Polymerase delta-interacting protein 3 OS=Homo sapiens OX=9606 GN=POLDIP3 PE=1 SV=2	46	0	0	2	0	0	2	0	0	9.94061e-07	0	0	8.80323e-07	2	2	9.94061e-07	8.80323e-07		0.885582	FALSE
GSTP1_HUMAN	Glutathione S-transferase P OS=Homo sapiens OX=9606 GN=GSTP1 PE=1 SV=2	23	0	4	2	0	0	1	0	3.98134e-06	1.98812e-06	0	0	8.80323e-07	6	1	5.96947e-06	8.80323e-07		0.147471	FALSE
NUP62_HUMAN	Nuclear pore glycoprotein p62 OS=Homo sapiens OX=9606 GN=NUP62 PE=1 SV=3	53	1	0	0	1	0	1	4.51851e-07	0	0	4.86538e-07	0	3.82027e-07	1	2	4.51851e-07	8.68564e-07		1.92224	FALSE
BLMH_HUMAN	Bleomycin hydrolase OS=Homo sapiens OX=9606 GN=BLMH PE=1 SV=1	53	2	6	8	0	2	0	9.03701e-07	2.59163e-06	3.45108e-06	0	8.65124e-07	0	16	2	6.94641e-06	8.65124e-07		0.124543	FALSE
CAF1A_HUMAN	Chromatin assembly factor 1 subunit A OS=Homo sapiens OX=9606 GN=CHAF1A PE=1 SV=3	107	4	0	3	2	0	2	8.95255e-07	0	6.4103e-07	4.8199e-07	0	3.78457e-07	7	4	1.53629e-06	8.60447e-07		0.560083	FALSE
RBM10_HUMAN	RNA-binding protein 10 OS=Homo sapiens OX=9606 GN=RBM10 PE=1 SV=3	104	5	0	4	1	0	3	1.15135e-06	0	8.79362e-07	2.47947e-07	0	5.8406e-07	9	4	2.03071e-06	8.32007e-07		0.409712	FALSE
TGM1_HUMAN	Protein-glutamine gamma-glutamyltransferase K OS=Homo sapiens OX=9606 GN=TGM1 PE=1 SV=4	90	0	2	6	2	1	0	0	5.08727e-07	1.52423e-06	5.73033e-07	2.54731e-07	0	8	3	2.03295e-06	8.27764e-07		0.407173	FALSE
CPSF1_HUMAN	Cleavage and polyadenylation specificity factor subunit 1 OS=Homo sapiens OX=9606 GN=CPSF1 PE=1 SV=2	161	4	0	6	2	0	4	5.94983e-07	0	8.52053e-07	3.20329e-07	0	5.03042e-07	10	6	1.44704e-06	8.23371e-07		0.569005	FALSE
MTA1_HUMAN	Metastasis-associated protein MTA1 OS=Homo sapiens OX=9606 GN=MTA1 PE=1 SV=2	81	1	1	3	1	0	2	2.95655e-07	2.82626e-07	8.46793e-07	3.18352e-07	0	4.99936e-07	5	3	1.42507e-06	8.18288e-07		0.574207	FALSE
OGT1_HUMAN	UDP-N-acetylglucosamine--peptide N-acetylglucosaminyltransferase 110 kDa subunit OS=Homo sapiens OX=9606 GN=OGT PE=1 SV=3	117	2	2	1	1	3	0	4.09369e-07	3.91329e-07	1.95414e-07	2.20397e-07	5.87841e-07	0	5	4	9.96111e-07	8.08238e-07		0.811393	FALSE
SDHB_HUMAN	Succinate dehydrogenase [ubiquinone] iron-sulfur subunit, mitochondrial OS=Homo sapiens OX=9606 GN=SDHB PE=1 SV=3	32	0	0	0	1	0	0	0	0	0	8.05828e-07	0	0	0	1	0	8.05828e-07		Unique	FALSE
BAZ1A_HUMAN	Bromodomain adjacent to zinc finger domain protein 1A OS=Homo sapiens OX=9606 GN=BAZ1A PE=1 SV=2	179	0	0	5	4	0	2	0	0	6.38643e-07	5.76234e-07	0	2.26228e-07	5	6	6.38643e-07	8.02463e-07		1.25651	FALSE
CKAP5_HUMAN	Cytoskeleton-associated protein 5 OS=Homo sapiens OX=9606 GN=CKAP5 PE=1 SV=3	226	0	4	2	3	1	4	0	4.05181e-07	2.02331e-07	3.42299e-07	1.01442e-07	3.58361e-07	6	8	6.07512e-07	8.02102e-07		1.32031	FALSE
PRP4_HUMAN	U4/U6 small nuclear ribonucleoprotein Prp4 OS=Homo sapiens OX=9606 GN=PRPF4 PE=1 SV=2	58	0	0	1	1	0	1	0	0	3.94197e-07	4.44595e-07	0	3.49094e-07	1	2	3.94197e-07	7.93688e-07		2.01343	FALSE
SLTM_HUMAN	SAFB-like transcription modulator OS=Homo sapiens OX=9606 GN=SLTM PE=1 SV=2	117	2	0	3	2	0	2	4.09369e-07	0	5.86241e-07	4.40795e-07	0	3.4611e-07	5	4	9.9561e-07	7.86904e-07		0.790374	FALSE
MOV10_HUMAN	Putative helicase MOV-10 OS=Homo sapiens OX=9606 GN=MOV10 PE=1 SV=2	114	0	2	3	1	1	2	0	4.01627e-07	6.01669e-07	2.26197e-07	2.01103e-07	3.55218e-07	5	4	1.0033e-06	7.82519e-07		0.779948	FALSE
EXOS2_HUMAN	Exosome complex component RRP4 OS=Homo sapiens OX=9606 GN=EXOSC2 PE=1 SV=2	33	1	0	0	1	0	0	7.25699e-07	0	0	7.81409e-07	0	0	1	1	7.25699e-07	7.81409e-07		1.07677	FALSE
BIRC6_HUMAN	Baculoviral IAP repeat-containing protein 6 OS=Homo sapiens OX=9606 GN=BIRC6 PE=1 SV=2	530	1	4	2	3	12	3	4.51851e-08	1.72775e-07	8.6277e-08	1.45961e-07	5.19074e-07	1.14608e-07	7	18	3.04237e-07	7.79644e-07		2.56262	FALSE
RIR1_HUMAN	Ribonucleoside-diphosphate reductase large subunit OS=Homo sapiens OX=9606 GN=RRM1 PE=1 SV=1	90	1	2	2	1	1	1	2.6609e-07	5.08727e-07	5.08076e-07	2.86517e-07	2.54731e-07	2.24971e-07	5	3	1.28289e-06	7.66219e-07		0.597259	FALSE
PPHLN_HUMAN	Periphilin-1 OS=Homo sapiens OX=9606 GN=PPHLN1 PE=1 SV=2	53	0	0	0	0	0	2	0	0	0	0	0	7.64054e-07	0	2	0	7.64054e-07		Unique	FALSE
CPIN1_HUMAN	Anamorsin OS=Homo sapiens OX=9606 GN=CIAPIN1 PE=1 SV=2	34	0	1	0	1	0	0	0	6.73315e-07	0	7.58426e-07	0	0	1	1	6.73315e-07	7.58426e-07		1.12641	FALSE
DDX23_HUMAN	Probable ATP-dependent RNA helicase DDX23 OS=Homo sapiens OX=9606 GN=DDX23 PE=1 SV=3	96	12	0	6	2	0	1	2.99351e-06	0	1.42896e-06	5.37218e-07	0	2.10911e-07	18	3	4.42247e-06	7.48129e-07		0.169165	FALSE
TERA_HUMAN	Transitional endoplasmic reticulum ATPase OS=Homo sapiens OX=9606 GN=VCP PE=1 SV=4	89	1	4	4	0	2	1	2.6908e-07	1.02889e-06	1.02757e-06	0	5.15186e-07	2.27499e-07	9	3	2.32554e-06	7.42685e-07		0.319361	FALSE
TCRG1_HUMAN	Transcription elongation regulator 1 OS=Homo sapiens OX=9606 GN=TCERG1 PE=1 SV=2	124	3	1	1	2	0	2	5.79389e-07	1.84619e-07	1.84382e-07	4.15911e-07	0	3.26571e-07	5	4	9.4839e-07	7.42482e-07		0.782887	FALSE
EF1D_HUMAN	Elongation factor 1-delta OS=Homo sapiens OX=9606 GN=EEF1D PE=1 SV=5	31	1	0	0	0	1	0	7.72519e-07	0	0	0	7.39542e-07	0	1	1	7.72519e-07	7.39542e-07		0.957312	FALSE
KTN1_HUMAN	Kinectin OS=Homo sapiens OX=9606 GN=KTN1 PE=1 SV=1	156	0	5	1	2	1	2	0	7.33741e-07	1.4656e-07	3.30596e-07	1.4696e-07	2.59582e-07	6	5	8.80302e-07	7.37139e-07		0.837371	FALSE
NUP35_HUMAN	Nucleoporin NUP35 OS=Homo sapiens OX=9606 GN=NUP35 PE=1 SV=1	35	0	0	0	1	0	0	0	0	0	7.36757e-07	0	0	0	1	0	7.36757e-07		Unique	FALSE
WDR82_HUMAN	WD repeat-containing protein 82 OS=Homo sapiens OX=9606 GN=WDR82 PE=1 SV=1	35	0	0	0	1	0	0	0	0	0	7.36757e-07	0	0	0	1	0	7.36757e-07		Unique	FALSE
POGZ_HUMAN	Pogo transposable element with ZNF domain OS=Homo sapiens OX=9606 GN=POGZ PE=1 SV=2	155	2	0	2	2	0	3	3.09007e-07	0	2.95012e-07	3.32729e-07	0	3.91886e-07	4	5	6.04019e-07	7.24614e-07		1.19965	FALSE
DOCK7_HUMAN	Dedicator of cytokinesis protein 7 OS=Homo sapiens OX=9606 GN=DOCK7 PE=1 SV=4	243	0	0	6	6	0	1	0	0	5.64529e-07	6.36703e-07	0	8.33227e-08	6	7	5.64529e-07	7.20026e-07		1.27545	FALSE
UBP5_HUMAN	Ubiquitin carboxyl-terminal hydrolase 5 OS=Homo sapiens OX=9606 GN=USP5 PE=1 SV=2	96	4	3	1	1	1	1	9.97837e-07	7.15398e-07	2.38161e-07	2.68609e-07	2.3881e-07	2.10911e-07	8	3	1.95139e-06	7.1833e-07		0.368111	FALSE
SYK_HUMAN	Lysine--tRNA ligase OS=Homo sapiens OX=9606 GN=KARS PE=1 SV=3	68	1	4	2	1	1	0	3.52178e-07	1.34663e-06	6.72453e-07	3.79213e-07	3.37144e-07	0	7	2	2.37126e-06	7.16357e-07		0.302099	FALSE
SEC13_HUMAN	Protein SEC13 homolog OS=Homo sapiens OX=9606 GN=SEC13 PE=1 SV=3	36	0	0	0	1	0	0	0	0	0	7.16291e-07	0	0	0	1	0	7.16291e-07		Unique	FALSE
PHF3_HUMAN	PHD finger protein 3 OS=Homo sapiens OX=9606 GN=PHF3 PE=1 SV=3	229	6	0	8	4	0	3	6.27461e-07	0	7.98722e-07	4.50419e-07	0	2.6525e-07	14	7	1.42618e-06	7.15669e-07		0.501808	FALSE
SCAFB_HUMAN	Protein SCAF11 OS=Homo sapiens OX=9606 GN=SCAF11 PE=1 SV=2	165	2	0	1	3	0	2	2.9028e-07	0	1.38566e-07	4.68845e-07	0	2.45423e-07	3	5	4.28846e-07	7.14269e-07		1.66556	FALSE
APRV1_HUMAN	Retroviral-like aspartic protease 1 OS=Homo sapiens OX=9606 GN=ASPRV1 PE=1 SV=1	37	0	0	2	1	0	0	0	0	1.23586e-06	6.96932e-07	0	0	2	1	1.23586e-06	6.96932e-07		0.563925	FALSE
MTCH2_HUMAN	Mitochondrial carrier homolog 2 OS=Homo sapiens OX=9606 GN=MTCH2 PE=1 SV=1	33	0	0	0	0	1	0	0	0	0	0	6.94721e-07	0	0	1	0	6.94721e-07		Unique	FALSE
PRP4B_HUMAN	Serine/threonine-protein kinase PRP4 homolog OS=Homo sapiens OX=9606 GN=PRPF4B PE=1 SV=3	117	1	0	3	0	0	4	2.04684e-07	0	5.86241e-07	0	0	6.9222e-07	4	4	7.90926e-07	6.9222e-07		0.875202	FALSE
PSPC1_HUMAN	Paraspeckle component 1 OS=Homo sapiens OX=9606 GN=PSPC1 PE=1 SV=1	59	0	0	0	0	0	2	0	0	0	0	0	6.86353e-07	0	2	0	6.86353e-07		Unique	FALSE
CD2AP_HUMAN	CD2-associated protein OS=Homo sapiens OX=9606 GN=CD2AP PE=1 SV=1	71	2	4	2	1	1	0	6.74594e-07	1.28973e-06	6.4404e-07	3.6319e-07	3.22898e-07	0	8	2	2.60836e-06	6.86088e-07		0.263034	FALSE
STIP1_HUMAN	Stress-induced-phosphoprotein 1 OS=Homo sapiens OX=9606 GN=STIP1 PE=1 SV=1	63	0	0	0	0	1	1	0	0	0	0	3.63901e-07	3.21388e-07	0	2	0	6.85289e-07		Unique	FALSE
CLU_HUMAN	Clustered mitochondria protein homolog OS=Homo sapiens OX=9606 GN=CLUH PE=1 SV=2	147	0	4	1	3	1	0	0	6.22931e-07	1.55533e-07	5.26255e-07	1.55958e-07	0	5	4	7.78465e-07	6.82213e-07		0.876356	FALSE
PAF1_HUMAN	RNA polymerase II-associated factor 1 homolog OS=Homo sapiens OX=9606 GN=PAF1 PE=1 SV=2	60	1	0	1	0	0	2	3.99135e-07	0	3.81057e-07	0	0	6.74914e-07	2	2	7.80192e-07	6.74914e-07		0.865062	FALSE
PTN11_HUMAN	Tyrosine-protein phosphatase non-receptor type 11 OS=Homo sapiens OX=9606 GN=PTPN11 PE=1 SV=2	68	0	4	0	0	2	0	0	1.34663e-06	0	0	6.74288e-07	0	4	2	1.34663e-06	6.74288e-07		0.500722	FALSE
CPSF3_HUMAN	Cleavage and polyadenylation specificity factor subunit 3 OS=Homo sapiens OX=9606 GN=CPSF3 PE=1 SV=1	77	2	1	1	2	0	0	6.22028e-07	2.97308e-07	2.96927e-07	6.69779e-07	0	0	4	2	1.21626e-06	6.69779e-07		0.550686	FALSE
PP1RA_HUMAN	Serine/threonine-protein phosphatase 1 regulatory subunit 10 OS=Homo sapiens OX=9606 GN=PPP1R10 PE=1 SV=1	99	3	0	2	1	0	2	7.25699e-07	0	4.61887e-07	2.6047e-07	0	4.09039e-07	5	3	1.18759e-06	6.69508e-07		0.563755	FALSE
MYO1D_HUMAN	Unconventional myosin-Id OS=Homo sapiens OX=9606 GN=MYO1D PE=1 SV=2	116	2	0	13	3	0	0	4.12898e-07	0	2.56228e-06	6.66892e-07	0	0	15	3	2.97518e-06	6.66892e-07		0.224152	FALSE
DHX37_HUMAN	Probable ATP-dependent RNA helicase DHX37 OS=Homo sapiens OX=9606 GN=DHX37 PE=1 SV=1	130	2	0	0	1	0	3	3.68432e-07	0	0	1.98358e-07	0	4.67248e-07	2	4	3.68432e-07	6.65606e-07		1.80659	FALSE
PTER_HUMAN	Phosphotriesterase-related protein OS=Homo sapiens OX=9606 GN=PTER PE=1 SV=1	39	0	0	0	1	0	0	0	0	0	6.61192e-07	0	0	0	1	0	6.61192e-07		Unique	FALSE
I20L2_HUMAN	Interferon-stimulated 20 kDa exonuclease-like 2 OS=Homo sapiens OX=9606 GN=ISG20L2 PE=1 SV=1	39	2	0	0	1	0	0	1.22811e-06	0	0	6.61192e-07	0	0	2	1	1.22811e-06	6.61192e-07		0.538383	FALSE
EPIPL_HUMAN	Epiplakin OS=Homo sapiens OX=9606 GN=EPPK1 PE=1 SV=3	556	4	2	2	3	8	5	1.72288e-07	8.23479e-08	8.22425e-08	1.39136e-07	3.29867e-07	1.82081e-07	8	16	3.36879e-07	6.51084e-07		1.9327	FALSE
HDA10_HUMAN	Histone deacetylase 10 OS=Homo sapiens OX=9606 GN=HDAC10 PE=1 SV=1	71	0	1	1	0	2	0	0	3.22433e-07	3.2202e-07	0	6.45797e-07	0	2	2	6.44453e-07	6.45797e-07		1.00209	FALSE
MIRO1_HUMAN	Mitochondrial Rho GTPase 1 OS=Homo sapiens OX=9606 GN=RHOT1 PE=1 SV=2	71	1	3	1	0	2	0	3.37297e-07	9.67298e-07	3.2202e-07	0	6.45797e-07	0	5	2	1.62662e-06	6.45797e-07		0.397019	FALSE
RBM4_HUMAN	RNA-binding protein 4 OS=Homo sapiens OX=9606 GN=RBM4 PE=1 SV=1	40	2	0	0	1	0	0	1.1974e-06	0	0	6.44662e-07	0	0	2	1	1.1974e-06	6.44662e-07		0.538383	FALSE
SLN11_HUMAN	Schlafen family member 11 OS=Homo sapiens OX=9606 GN=SLFN11 PE=1 SV=2	103	0	1	1	0	2	1	0	2.22259e-07	2.21975e-07	0	4.45161e-07	1.96577e-07	2	3	4.44234e-07	6.41738e-07		1.44459	FALSE
SYVC_HUMAN	Valine--tRNA ligase OS=Homo sapiens OX=9606 GN=VARS PE=1 SV=4	140	1	2	0	0	3	1	1.71058e-07	3.27039e-07	0	0	4.91267e-07	1.44624e-07	3	4	4.98097e-07	6.35891e-07		1.27664	FALSE
VDAC2_HUMAN	Voltage-dependent anion-selective channel protein 2 OS=Homo sapiens OX=9606 GN=VDAC2 PE=1 SV=2	32	0	0	0	0	0	1	0	0	0	0	0	6.32732e-07	0	1	0	6.32732e-07		Unique	FALSE
KIF1A_HUMAN	Kinesin-like protein KIF1A OS=Homo sapiens OX=9606 GN=KIF1A PE=1 SV=2	191	1	3	2	3	1	1	1.25383e-07	3.59572e-07	2.39407e-07	4.05023e-07	1.2003e-07	1.06007e-07	6	5	7.24362e-07	6.31061e-07		0.871196	FALSE
SDHA_HUMAN	Succinate dehydrogenase [ubiquinone] flavoprotein subunit, mitochondrial OS=Homo sapiens OX=9606 GN=SDHA PE=1 SV=2	73	1	6	2	0	2	0	3.28056e-07	1.88159e-06	6.26395e-07	0	6.28104e-07	0	9	2	2.83604e-06	6.28104e-07		0.221472	FALSE
TASOR_HUMAN	Protein TASOR OS=Homo sapiens OX=9606 GN=FAM208A PE=1 SV=3	189	2	0	1	3	0	2	2.53419e-07	0	1.2097e-07	4.09309e-07	0	2.14258e-07	3	5	3.74389e-07	6.23568e-07		1.66556	FALSE
THOP1_HUMAN	Thimet oligopeptidase OS=Homo sapiens OX=9606 GN=THOP1 PE=1 SV=2	79	0	3	0	1	1	0	0	8.69344e-07	0	3.26411e-07	2.902e-07	0	3	2	8.69344e-07	6.16611e-07		0.709283	FALSE
WDR74_HUMAN	WD repeat-containing protein 74 OS=Homo sapiens OX=9606 GN=WDR74 PE=1 SV=1	42	0	0	1	1	0	0	0	0	5.44367e-07	6.13964e-07	0	0	1	1	5.44367e-07	6.13964e-07		1.12785	FALSE
PABP2_HUMAN	Polyadenylate-binding protein 2 OS=Homo sapiens OX=9606 GN=PABPN1 PE=1 SV=3	33	1	0	1	0	0	1	7.25699e-07	0	6.92831e-07	0	0	6.13558e-07	2	1	1.41853e-06	6.13558e-07		0.432531	FALSE
BRD4_HUMAN	Bromodomain-containing protein 4 OS=Homo sapiens OX=9606 GN=BRD4 PE=1 SV=2	152	1	0	1	2	0	2	1.57553e-07	0	1.50417e-07	3.39296e-07	0	2.66413e-07	2	4	3.0797e-07	6.05709e-07		1.96678	FALSE
NIPBL_HUMAN	Nipped-B-like protein OS=Homo sapiens OX=9606 GN=NIPBL PE=1 SV=2	316	4	0	2	5	0	3	3.0314e-07	0	1.44705e-07	4.08014e-07	0	1.92222e-07	6	8	4.47845e-07	6.00236e-07		1.34028	FALSE
SC23A_HUMAN	Protein transport protein Sec23A OS=Homo sapiens OX=9606 GN=SEC23A PE=1 SV=2	86	0	2	0	2	0	0	0	5.32389e-07	0	5.99686e-07	0	0	2	2	5.32389e-07	5.99686e-07		1.12641	FALSE
SCML2_HUMAN	Sex comb on midleg-like protein 2 OS=Homo sapiens OX=9606 GN=SCML2 PE=1 SV=1	77	3	0	1	1	0	1	9.33042e-07	0	2.96927e-07	3.34889e-07	0	2.62954e-07	4	2	1.22997e-06	5.97843e-07		0.486063	FALSE
NTH_HUMAN	Endonuclease III-like protein 1 OS=Homo sapiens OX=9606 GN=NTHL1 PE=1 SV=2	34	0	0	0	0	0	1	0	0	0	0	0	5.95512e-07	0	1	0	5.95512e-07		Unique	FALSE
ALKB5_HUMAN	RNA demethylase ALKBH5 OS=Homo sapiens OX=9606 GN=ALKBH5 PE=1 SV=2	44	0	0	0	1	0	0	0	0	0	5.86057e-07	0	0	0	1	0	5.86057e-07		Unique	FALSE
NOL9_HUMAN	Polynucleotide 5'-hydroxyl-kinase NOL9 OS=Homo sapiens OX=9606 GN=NOL9 PE=1 SV=1	79	0	0	3	1	0	1	0	0	8.68231e-07	3.26411e-07	0	2.56297e-07	3	2	8.68231e-07	5.82708e-07		0.671144	FALSE
RFC4_HUMAN	Replication factor C subunit 4 OS=Homo sapiens OX=9606 GN=RFC4 PE=1 SV=2	40	1	0	0	0	1	0	5.98702e-07	0	0	0	5.73145e-07	0	1	1	5.98702e-07	5.73145e-07		0.957312	FALSE
SYCC_HUMAN	Cysteine--tRNA ligase, cytoplasmic OS=Homo sapiens OX=9606 GN=CARS PE=1 SV=3	85	0	3	0	1	1	0	0	8.07979e-07	0	3.0337e-07	2.69715e-07	0	3	2	8.07979e-07	5.73086e-07		0.709283	FALSE
ARP2_HUMAN	Actin-related protein 2 OS=Homo sapiens OX=9606 GN=ACTR2 PE=1 SV=1	45	0	0	0	1	0	0	0	0	0	5.73033e-07	0	0	0	1	0	5.73033e-07		Unique	FALSE
CGL_HUMAN	Cystathionine gamma-lyase OS=Homo sapiens OX=9606 GN=CTH PE=1 SV=3	45	0	0	0	1	0	0	0	0	0	5.73033e-07	0	0	0	1	0	5.73033e-07		Unique	FALSE
LRWD1_HUMAN	Leucine-rich repeat and WD repeat-containing protein 1 OS=Homo sapiens OX=9606 GN=LRWD1 PE=1 SV=2	71	1	0	1	0	0	2	3.37297e-07	0	3.2202e-07	0	0	5.7035e-07	2	2	6.59317e-07	5.7035e-07		0.865062	FALSE
UBP2L_HUMAN	Ubiquitin-associated protein 2-like OS=Homo sapiens OX=9606 GN=UBAP2L PE=1 SV=2	115	1	3	0	0	1	2	2.08244e-07	5.97202e-07	0	0	1.99355e-07	3.52129e-07	4	3	8.05446e-07	5.51484e-07		0.684694	FALSE
RPR1B_HUMAN	Regulation of nuclear pre-mRNA domain-containing protein 1B OS=Homo sapiens OX=9606 GN=RPRD1B PE=1 SV=1	37	1	1	1	0	0	1	6.47245e-07	6.18722e-07	6.1793e-07	0	0	5.47228e-07	3	1	1.8839e-06	5.47228e-07		0.290476	FALSE
ELYS_HUMAN	Protein ELYS OS=Homo sapiens OX=9606 GN=AHCTF1 PE=1 SV=3	253	4	0	1	3	0	3	3.78626e-07	0	9.03692e-08	3.05769e-07	0	2.40088e-07	5	6	4.68995e-07	5.45857e-07		1.16389	FALSE
ADRM1_HUMAN	Proteasomal ubiquitin receptor ADRM1 OS=Homo sapiens OX=9606 GN=ADRM1 PE=1 SV=2	42	0	0	0	0	1	0	0	0	0	0	5.45852e-07	0	0	1	0	5.45852e-07		Unique	FALSE
YTDC1_HUMAN	YTH domain-containing protein 1 OS=Homo sapiens OX=9606 GN=YTHDC1 PE=1 SV=3	85	5	0	1	1	0	1	1.40871e-06	0	2.68981e-07	3.0337e-07	0	2.38205e-07	6	2	1.67769e-06	5.41575e-07		0.32281	FALSE
DIEXF_HUMAN	Digestive organ expansion factor homolog OS=Homo sapiens OX=9606 GN=DIEXF PE=1 SV=2	87	3	0	3	1	0	1	8.25796e-07	0	7.88394e-07	2.96396e-07	0	2.32729e-07	6	2	1.61419e-06	5.29125e-07		0.327796	FALSE
DDX46_HUMAN	Probable ATP-dependent RNA helicase DDX46 OS=Homo sapiens OX=9606 GN=DDX46 PE=1 SV=2	117	0	0	0	0	0	3	0	0	0	0	0	5.19165e-07	0	3	0	5.19165e-07		Unique	FALSE
RPA2_HUMAN	DNA-directed RNA polymerase I subunit RPA2 OS=Homo sapiens OX=9606 GN=POLR1B PE=1 SV=2	128	2	0	3	1	0	2	3.74189e-07	0	5.35861e-07	2.01457e-07	0	3.16366e-07	5	3	9.1005e-07	5.17823e-07		0.569005	FALSE
HEM6_HUMAN	Oxygen-dependent coproporphyrinogen-III oxidase, mitochondrial OS=Homo sapiens OX=9606 GN=CPOX PE=1 SV=3	50	0	0	0	1	0	0	0	0	0	5.1573e-07	0	0	0	1	0	5.1573e-07		Unique	FALSE
SMAP1_HUMAN	Stromal membrane-associated protein 1 OS=Homo sapiens OX=9606 GN=SMAP1 PE=1 SV=2	50	2	2	0	1	0	0	9.57923e-07	9.15709e-07	0	5.1573e-07	0	0	4	1	1.87363e-06	5.1573e-07		0.275257	FALSE
CAND1_HUMAN	Cullin-associated NEDD8-dissociated protein 1 OS=Homo sapiens OX=9606 GN=CAND1 PE=1 SV=2	136	0	2	0	1	1	1	0	3.36658e-07	0	1.89607e-07	1.68572e-07	1.48878e-07	2	3	3.36658e-07	5.07057e-07		1.50615	FALSE
BRD1_HUMAN	Bromodomain-containing protein 1 OS=Homo sapiens OX=9606 GN=BRD1 PE=1 SV=1	120	4	0	3	0	0	3	7.98269e-07	0	5.71585e-07	0	0	5.06186e-07	7	3	1.36985e-06	5.06186e-07		0.369518	FALSE
NCBP1_HUMAN	Nuclear cap-binding protein subunit 1 OS=Homo sapiens OX=9606 GN=NCBP1 PE=1 SV=1	92	1	1	2	1	0	1	2.60305e-07	2.48834e-07	4.97031e-07	2.80288e-07	0	2.20081e-07	4	2	1.00617e-06	5.00369e-07		0.4973	FALSE
SURF6_HUMAN	Surfeit locus protein 6 OS=Homo sapiens OX=9606 GN=SURF6 PE=1 SV=3	41	0	0	0	0	0	1	0	0	0	0	0	4.9384e-07	0	1	0	4.9384e-07		Unique	FALSE
MA7D1_HUMAN	MAP7 domain-containing protein 1 OS=Homo sapiens OX=9606 GN=MAP7D1 PE=1 SV=1	93	0	0	0	0	2	0	0	0	0	0	4.93028e-07	0	0	2	0	4.93028e-07		Unique	FALSE
Z280C_HUMAN	Zinc finger protein 280C OS=Homo sapiens OX=9606 GN=ZNF280C PE=1 SV=1	83	2	0	1	0	0	2	5.77062e-07	0	2.75463e-07	0	0	4.8789e-07	3	2	8.52525e-07	4.8789e-07		0.572288	FALSE
ERP44_HUMAN	Endoplasmic reticulum resident protein 44 OS=Homo sapiens OX=9606 GN=ERP44 PE=1 SV=1	47	0	0	0	0	1	0	0	0	0	0	4.87783e-07	0	0	1	0	4.87783e-07		Unique	FALSE
TEX10_HUMAN	Testis-expressed protein 10 OS=Homo sapiens OX=9606 GN=TEX10 PE=1 SV=2	106	2	0	3	2	0	0	4.51851e-07	0	6.47078e-07	4.86538e-07	0	0	5	2	1.09893e-06	4.86538e-07		0.442738	FALSE
CHD1_HUMAN	Chromodomain-helicase-DNA-binding protein 1 OS=Homo sapiens OX=9606 GN=CHD1 PE=1 SV=2	197	1	0	1	2	1	1	1.21564e-07	0	1.16058e-07	2.61792e-07	1.16375e-07	1.02779e-07	2	4	2.37622e-07	4.80945e-07		2.02399	FALSE
MOGS_HUMAN	Mannosyl-oligosaccharide glucosidase OS=Homo sapiens OX=9606 GN=MOGS PE=1 SV=5	92	0	3	1	0	1	1	0	7.46502e-07	2.48515e-07	0	2.49193e-07	2.20081e-07	4	2	9.95017e-07	4.69274e-07		0.471624	FALSE
EXOS9_HUMAN	Exosome complex component RRP45 OS=Homo sapiens OX=9606 GN=EXOSC9 PE=1 SV=3	49	0	0	1	0	1	0	0	0	4.666e-07	0	4.67873e-07	0	1	1	4.666e-07	4.67873e-07		1.00273	FALSE
ZC11A_HUMAN	Zinc finger CCCH domain-containing protein 11A OS=Homo sapiens OX=9606 GN=ZC3H11A PE=1 SV=3	89	3	0	1	0	0	2	8.07239e-07	0	2.56892e-07	0	0	4.54998e-07	4	2	1.06413e-06	4.54998e-07		0.427577	FALSE
CTR9_HUMAN	RNA polymerase-associated protein CTR9 homolog OS=Homo sapiens OX=9606 GN=CTR9 PE=1 SV=1	134	1	0	0	0	0	3	1.78717e-07	0	0	0	0	4.53301e-07	1	3	1.78717e-07	4.53301e-07		2.53641	FALSE
PLRG1_HUMAN	Pleiotropic regulator 1 OS=Homo sapiens OX=9606 GN=PLRG1 PE=1 SV=1	57	2	0	2	1	0	0	8.40284e-07	0	8.02225e-07	4.52395e-07	0	0	4	1	1.64251e-06	4.52395e-07		0.275429	FALSE
CSK21_HUMAN	Casein kinase II subunit alpha OS=Homo sapiens OX=9606 GN=CSNK2A1 PE=1 SV=1	45	2	0	1	0	0	1	1.06436e-06	0	5.08076e-07	0	0	4.49943e-07	3	1	1.57244e-06	4.49943e-07		0.286144	FALSE
CHERP_HUMAN	Calcium homeostasis endoplasmic reticulum protein OS=Homo sapiens OX=9606 GN=CHERP PE=1 SV=3	104	5	0	4	1	0	1	1.15135e-06	0	8.79362e-07	2.47947e-07	0	1.94687e-07	9	2	2.03071e-06	4.42634e-07		0.21797	FALSE
CWC22_HUMAN	Pre-mRNA-splicing factor CWC22 homolog OS=Homo sapiens OX=9606 GN=CWC22 PE=1 SV=3	105	1	0	2	1	0	1	2.28077e-07	0	4.35494e-07	2.45586e-07	0	1.92833e-07	3	2	6.63571e-07	4.38418e-07		0.660696	FALSE
ASCC3_HUMAN	Activating signal cointegrator 1 complex subunit 3 OS=Homo sapiens OX=9606 GN=ASCC3 PE=1 SV=3	251	0	0	0	0	3	2	0	0	0	0	2.74013e-07	1.61334e-07	0	5	0	4.35347e-07		Unique	FALSE
FLOT2_HUMAN	Flotillin-2 OS=Homo sapiens OX=9606 GN=FLOT2 PE=1 SV=2	47	0	0	2	0	0	1	0	0	9.72911e-07	0	0	4.30796e-07	2	1	9.72911e-07	4.30796e-07		0.442791	FALSE
WDR18_HUMAN	WD repeat-containing protein 18 OS=Homo sapiens OX=9606 GN=WDR18 PE=1 SV=2	47	3	0	0	0	0	1	1.5286e-06	0	0	0	0	4.30796e-07	3	1	1.5286e-06	4.30796e-07		0.281824	FALSE
ACL6A_HUMAN	Actin-like protein 6A OS=Homo sapiens OX=9606 GN=ACTL6A PE=1 SV=1	47	6	0	3	0	0	1	3.0572e-06	0	1.45937e-06	0	0	4.30796e-07	9	1	4.51657e-06	4.30796e-07		0.0953813	FALSE
CRNN_HUMAN	Cornulin OS=Homo sapiens OX=9606 GN=CRNN PE=1 SV=1	54	0	2	5	0	1	0	0	8.47879e-07	2.11698e-06	0	4.24552e-07	0	7	1	2.96486e-06	4.24552e-07		0.143194	FALSE
XPO2_HUMAN	Exportin-2 OS=Homo sapiens OX=9606 GN=CSE1L PE=1 SV=3	110	1	4	0	0	2	0	2.1771e-07	8.32463e-07	0	0	4.16833e-07	0	5	2	1.05017e-06	4.16833e-07		0.396918	FALSE
IGG1_HUMAN (+1)	Immunoglobulin gamma-1 heavy chain OS=Homo sapiens OX=9606 PE=1 SV=1	49	1	1	3	0	0	1	4.88736e-07	4.67198e-07	1.3998e-06	0	0	4.13213e-07	5	1	2.35574e-06	4.13213e-07		0.175407	FALSE
AMOT_HUMAN	Angiomotin OS=Homo sapiens OX=9606 GN=AMOT PE=1 SV=1	118	2	1	2	1	1	0	4.059e-07	1.94006e-07	3.87515e-07	2.1853e-07	1.94286e-07	0	5	2	9.87421e-07	4.12816e-07		0.418075	FALSE
ARHG2_HUMAN	Rho guanine nucleotide exchange factor 2 OS=Homo sapiens OX=9606 GN=ARHGEF2 PE=1 SV=4	112	0	0	0	0	2	0	0	0	0	0	4.09389e-07	0	0	2	0	4.09389e-07		Unique	FALSE
ASNS_HUMAN	Asparagine synthetase [glutamine-hydrolyzing] OS=Homo sapiens OX=9606 GN=ASNS PE=1 SV=4	64	0	1	1	1	0	0	0	3.57699e-07	3.57241e-07	4.02914e-07	0	0	2	1	7.1494e-07	4.02914e-07		0.563563	FALSE
PDIA1_HUMAN	Protein disulfide-isomerase OS=Homo sapiens OX=9606 GN=P4HB PE=1 SV=3	57	1	2	3	0	1	0	4.20142e-07	8.03253e-07	1.20334e-06	0	4.02207e-07	0	6	1	2.42673e-06	4.02207e-07		0.16574	FALSE
OSBL8_HUMAN	Oxysterol-binding protein-related protein 8 OS=Homo sapiens OX=9606 GN=OSBPL8 PE=1 SV=3	101	0	1	2	0	0	2	0	2.26661e-07	4.52741e-07	0	0	4.00939e-07	3	2	6.79402e-07	4.00939e-07		0.590136	FALSE
BPTF_HUMAN	Nucleosome-remodeling factor subunit BPTF OS=Homo sapiens OX=9606 GN=BPTF PE=1 SV=3	338	6	0	5	2	1	3	4.25114e-07	0	3.38216e-07	1.52583e-07	6.78278e-08	1.79711e-07	11	6	7.6333e-07	4.00121e-07		0.524179	FALSE
RRP8_HUMAN	Ribosomal RNA-processing protein 8 OS=Homo sapiens OX=9606 GN=RRP8 PE=1 SV=2	51	1	0	1	0	0	1	4.6957e-07	0	4.48302e-07	0	0	3.97008e-07	2	1	9.17872e-07	3.97008e-07		0.432531	FALSE
SND1_HUMAN	Staphylococcal nuclease domain-containing protein 1 OS=Homo sapiens OX=9606 GN=SND1 PE=1 SV=1	102	1	1	3	0	0	2	2.34785e-07	2.24438e-07	6.72453e-07	0	0	3.97008e-07	5	2	1.13168e-06	3.97008e-07		0.350814	FALSE
TARB1_HUMAN	Probable methyltransferase TARBP1 OS=Homo sapiens OX=9606 GN=TARBP1 PE=1 SV=1	182	0	3	1	2	0	1	0	3.77353e-07	1.25623e-07	2.83368e-07	0	1.1125e-07	4	3	5.02976e-07	3.94618e-07		0.784566	FALSE
DDX42_HUMAN	ATP-dependent RNA helicase DDX42 OS=Homo sapiens OX=9606 GN=DDX42 PE=1 SV=1	103	4	0	3	0	0	2	9.30023e-07	0	6.65925e-07	0	0	3.93154e-07	7	2	1.59595e-06	3.93154e-07		0.246345	FALSE
TOX4_HUMAN	TOX high mobility group box family member 4 OS=Homo sapiens OX=9606 GN=TOX4 PE=1 SV=1	66	0	0	2	1	0	0	0	0	6.92831e-07	3.90704e-07	0	0	2	1	6.92831e-07	3.90704e-07		0.563925	FALSE
FIP1_HUMAN	Pre-mRNA 3'-end-processing factor FIP1 OS=Homo sapiens OX=9606 GN=FIP1L1 PE=1 SV=1	67	3	0	3	1	0	0	1.0723e-06	0	1.02373e-06	3.84873e-07	0	0	6	1	2.09604e-06	3.84873e-07		0.183619	FALSE
PHF2_HUMAN	Lysine-specific demethylase PHF2 OS=Homo sapiens OX=9606 GN=PHF2 PE=1 SV=4	121	1	0	1	1	0	1	1.97918e-07	0	1.88954e-07	2.13111e-07	0	1.67334e-07	2	2	3.86872e-07	3.80446e-07		0.983389	FALSE
DDX6_HUMAN	Probable ATP-dependent RNA helicase DDX6 OS=Homo sapiens OX=9606 GN=DDX6 PE=1 SV=2	54	3	3	5	0	0	1	1.33045e-06	1.27182e-06	2.11698e-06	0	0	3.74952e-07	11	1	4.71925e-06	3.74952e-07		0.0794517	FALSE
2A5D_HUMAN	Serine/threonine-protein phosphatase 2A 56 kDa regulatory subunit delta isoform OS=Homo sapiens OX=9606 GN=PPP2R5D PE=1 SV=1	70	0	2	2	1	0	0	0	6.54078e-07	6.5324e-07	3.68378e-07	0	0	4	1	1.30732e-06	3.68378e-07		0.281782	FALSE
FA98A_HUMAN	Protein FAM98A OS=Homo sapiens OX=9606 GN=FAM98A PE=1 SV=1	55	0	0	2	0	0	1	0	0	8.31397e-07	0	0	3.68135e-07	2	1	8.31397e-07	3.68135e-07		0.442791	FALSE
SMC6_HUMAN	Structural maintenance of chromosomes protein 6 OS=Homo sapiens OX=9606 GN=SMC6 PE=1 SV=2	126	1	0	1	1	0	1	1.90064e-07	0	1.81456e-07	2.04655e-07	0	1.60694e-07	2	2	3.7152e-07	3.65349e-07		0.983389	FALSE
CNOT1_HUMAN	CCR4-NOT transcription complex subunit 1 OS=Homo sapiens OX=9606 GN=CNOT1 PE=1 SV=2	267	0	0	0	2	2	0	0	0	0	1.93157e-07	1.71729e-07	0	0	4	0	3.64886e-07		Unique	FALSE
DHX16_HUMAN	Pre-mRNA-splicing factor ATP-dependent RNA helicase DHX16 OS=Homo sapiens OX=9606 GN=DHX16 PE=1 SV=2	119	0	1	1	0	1	1	0	1.92376e-07	1.9213e-07	0	1.92654e-07	1.70146e-07	2	2	3.84505e-07	3.628e-07		0.94355	FALSE
E41L2_HUMAN	Band 4.1-like protein 2 OS=Homo sapiens OX=9606 GN=EPB41L2 PE=1 SV=1	113	5	0	6	0	0	2	1.05965e-06	0	1.21399e-06	0	0	3.58361e-07	11	2	2.27364e-06	3.58361e-07		0.157616	FALSE
PARN_HUMAN	Poly(A)-specific ribonuclease PARN OS=Homo sapiens OX=9606 GN=PARN PE=1 SV=1	73	1	0	2	1	0	0	3.28056e-07	0	6.26395e-07	3.5324e-07	0	0	3	1	9.54451e-07	3.5324e-07		0.370097	FALSE
POP1_HUMAN	Ribonucleases P/MRP protein subunit POP1 OS=Homo sapiens OX=9606 GN=POP1 PE=1 SV=2	115	1	0	0	0	0	2	2.08244e-07	0	0	0	0	3.52129e-07	1	2	2.08244e-07	3.52129e-07		1.69094	FALSE
THOC1_HUMAN	THO complex subunit 1 OS=Homo sapiens OX=9606 GN=THOC1 PE=1 SV=1	76	3	0	2	1	0	0	9.45319e-07	0	6.01669e-07	3.39296e-07	0	0	5	1	1.54699e-06	3.39296e-07		0.219327	FALSE
TRIPC_HUMAN	E3 ubiquitin-protein ligase TRIP12 OS=Homo sapiens OX=9606 GN=TRIP12 PE=1 SV=1	220	1	3	1	2	1	0	1.08855e-07	3.12174e-07	1.03925e-07	2.34423e-07	1.04208e-07	0	5	3	5.24953e-07	3.38631e-07		0.645069	FALSE
AKA12_HUMAN	A-kinase anchor protein 12 OS=Homo sapiens OX=9606 GN=AKAP12 PE=1 SV=4	191	0	0	0	0	1	2	0	0	0	0	1.2003e-07	2.12015e-07	0	3	0	3.32045e-07		Unique	FALSE
E2AK2_HUMAN	Interferon-induced, double-stranded RNA-activated protein kinase OS=Homo sapiens OX=9606 GN=EIF2AK2 PE=1 SV=2	62	0	0	2	0	0	1	0	0	7.37529e-07	0	0	3.26571e-07	2	1	7.37529e-07	3.26571e-07		0.442791	FALSE
EDC4_HUMAN	Enhancer of mRNA-decapping protein 4 OS=Homo sapiens OX=9606 GN=EDC4 PE=1 SV=1	152	4	6	5	1	1	0	6.30213e-07	9.0366e-07	7.52086e-07	1.69648e-07	1.50828e-07	0	15	2	2.28596e-06	3.20476e-07		0.140193	FALSE
UBP7_HUMAN	Ubiquitin carboxyl-terminal hydrolase 7 OS=Homo sapiens OX=9606 GN=USP7 PE=1 SV=2	128	1	0	0	0	0	2	1.87094e-07	0	0	0	0	3.16366e-07	1	2	1.87094e-07	3.16366e-07		1.69094	FALSE
EIF3D_HUMAN	Eukaryotic translation initiation factor 3 subunit D OS=Homo sapiens OX=9606 GN=EIF3D PE=1 SV=1	64	0	2	1	0	0	1	0	7.15398e-07	3.57241e-07	0	0	3.16366e-07	3	1	1.07264e-06	3.16366e-07		0.294942	FALSE
TF3C1_HUMAN	General transcription factor 3C polypeptide 1 OS=Homo sapiens OX=9606 GN=GTF3C1 PE=1 SV=4	239	0	0	0	2	1	0	0	0	0	2.15787e-07	9.59238e-08	0	0	3	0	3.1171e-07		Unique	FALSE
NACAM_HUMAN	Nascent polypeptide-associated complex subunit alpha, muscle-specific form OS=Homo sapiens OX=9606 GN=NACA PE=1 SV=1	205	0	3	0	0	1	2	0	3.35015e-07	0	0	1.11833e-07	1.97536e-07	3	3	3.35015e-07	3.09369e-07		0.923447	FALSE
GEMI5_HUMAN	Gem-associated protein 5 OS=Homo sapiens OX=9606 GN=GEMIN5 PE=1 SV=3	169	0	3	1	2	0	0	0	4.0638e-07	1.35286e-07	3.05166e-07	0	0	4	2	5.41666e-07	3.05166e-07		0.563383	FALSE
AQR_HUMAN	RNA helicase aquarius OS=Homo sapiens OX=9606 GN=AQR PE=1 SV=4	171	0	0	2	2	0	0	0	0	2.67408e-07	3.01596e-07	0	0	2	2	2.67408e-07	3.01596e-07		1.12785	FALSE
SC23B_HUMAN	Protein transport protein Sec23B OS=Homo sapiens OX=9606 GN=SEC23B PE=1 SV=2	86	0	3	1	1	0	0	0	7.98583e-07	2.65854e-07	2.99843e-07	0	0	4	1	1.06444e-06	2.99843e-07		0.281692	FALSE
GUAA_HUMAN	GMP synthase [glutamine-hydrolyzing] OS=Homo sapiens OX=9606 GN=GMPS PE=1 SV=1	77	1	6	1	0	1	0	3.11014e-07	1.78385e-06	2.96927e-07	0	2.97738e-07	0	8	1	2.39179e-06	2.97738e-07		0.124483	FALSE
EP400_HUMAN	E1A-binding protein p400 OS=Homo sapiens OX=9606 GN=EP400 PE=1 SV=4	343	1	0	1	0	0	5	6.98195e-08	0	6.66572e-08	0	0	2.95152e-07	2	5	1.36477e-07	2.95152e-07		2.16266	FALSE
IF4B_HUMAN	Eukaryotic translation initiation factor 4B OS=Homo sapiens OX=9606 GN=EIF4B PE=1 SV=2	69	0	0	0	0	0	1	0	0	0	0	0	2.93441e-07	0	1	0	2.93441e-07		Unique	FALSE
CUL4A_HUMAN	Cullin-4A OS=Homo sapiens OX=9606 GN=CUL4A PE=1 SV=3	88	0	0	1	1	0	0	0	0	2.59812e-07	2.93028e-07	0	0	1	1	2.59812e-07	2.93028e-07		1.12785	FALSE
GFPT1_HUMAN	Glutamine--fructose-6-phosphate aminotransferase [isomerizing] 1 OS=Homo sapiens OX=9606 GN=GFPT1 PE=1 SV=3	79	0	1	0	0	1	0	0	2.89781e-07	0	0	2.902e-07	0	1	1	2.89781e-07	2.902e-07		1.00144	FALSE
ATAD2_HUMAN	ATPase family AAA domain-containing protein 2 OS=Homo sapiens OX=9606 GN=ATAD2 PE=1 SV=1	159	1	0	0	1	0	1	1.50617e-07	0	0	1.62179e-07	0	1.27342e-07	1	2	1.50617e-07	2.89521e-07		1.92224	FALSE
FXR1_HUMAN	Fragile X mental retardation syndrome-related protein 1 OS=Homo sapiens OX=9606 GN=FXR1 PE=1 SV=3	70	0	0	2	0	0	1	0	0	6.5324e-07	0	0	2.89249e-07	2	1	6.5324e-07	2.89249e-07		0.442791	FALSE
GEPH_HUMAN	Gephyrin OS=Homo sapiens OX=9606 GN=GPHN PE=1 SV=1	80	1	3	0	0	1	0	2.99351e-07	8.58477e-07	0	0	2.86572e-07	0	4	1	1.15783e-06	2.86572e-07		0.247509	FALSE
SRP68_HUMAN	Signal recognition particle subunit SRP68 OS=Homo sapiens OX=9606 GN=SRP68 PE=1 SV=2	71	0	2	0	0	0	1	0	6.44865e-07	0	0	0	2.85175e-07	2	1	6.44865e-07	2.85175e-07		0.442224	FALSE
CUX1_HUMAN	Homeobox protein cut-like 1 OS=Homo sapiens OX=9606 GN=CUX1 PE=1 SV=3	164	0	0	1	1	0	1	0	0	1.39411e-07	1.57235e-07	0	1.2346e-07	1	2	1.39411e-07	2.80695e-07		2.01343	FALSE
ATD2B_HUMAN	ATPase family AAA domain-containing protein 2B OS=Homo sapiens OX=9606 GN=ATAD2B PE=1 SV=3	165	1	0	0	1	0	1	1.4514e-07	0	0	1.56282e-07	0	1.22712e-07	1	2	1.4514e-07	2.78993e-07		1.92224	FALSE
SVIL_HUMAN	Supervillin OS=Homo sapiens OX=9606 GN=SVIL PE=1 SV=2	248	0	1	4	1	1	1	0	9.23094e-08	3.68765e-07	1.03978e-07	9.24427e-08	8.16428e-08	5	3	4.61074e-07	2.78063e-07		0.603077	FALSE
GARS_HUMAN	Glycine--tRNA ligase OS=Homo sapiens OX=9606 GN=GARS PE=1 SV=3	83	0	1	0	0	1	0	0	2.75816e-07	0	0	2.76214e-07	0	1	1	2.75816e-07	2.76214e-07		1.00144	FALSE
NUP85_HUMAN	Nuclear pore complex protein Nup85 OS=Homo sapiens OX=9606 GN=NUP85 PE=1 SV=1	75	0	0	2	0	0	1	0	0	6.09691e-07	0	0	2.69966e-07	2	1	6.09691e-07	2.69966e-07		0.442791	FALSE
GOGA4_HUMAN	Golgin subfamily A member 4 OS=Homo sapiens OX=9606 GN=GOLGA4 PE=1 SV=1	261	0	0	0	0	3	0	0	0	0	0	2.63515e-07	0	0	3	0	2.63515e-07		Unique	FALSE
BLM_HUMAN	Bloom syndrome protein OS=Homo sapiens OX=9606 GN=BLM PE=1 SV=1	159	0	0	0	0	0	2	0	0	0	0	0	2.54685e-07	0	2	0	2.54685e-07		Unique	FALSE
GANP_HUMAN	Germinal-center associated nuclear protein OS=Homo sapiens OX=9606 GN=MCM3AP PE=1 SV=2	218	2	0	1	2	0	0	2.19707e-07	0	1.04878e-07	2.36573e-07	0	0	3	2	3.24585e-07	2.36573e-07		0.728848	FALSE
PKP2_HUMAN	Plakophilin-2 OS=Homo sapiens OX=9606 GN=PKP2 PE=1 SV=2	97	1	0	3	0	1	0	2.46887e-07	0	7.07116e-07	0	2.36348e-07	0	4	1	9.54003e-07	2.36348e-07		0.247744	FALSE
ATRX_HUMAN	Transcriptional regulator ATRX OS=Homo sapiens OX=9606 GN=ATRX PE=1 SV=5	283	2	0	1	1	0	2	1.69244e-07	0	8.07894e-08	9.11183e-08	0	1.43091e-07	3	3	2.50034e-07	2.3421e-07		0.936712	FALSE
HCFC1_HUMAN	Host cell factor 1 OS=Homo sapiens OX=9606 GN=HCFC1 PE=1 SV=2	209	0	0	2	1	1	0	0	0	2.18789e-07	1.2338e-07	1.09693e-07	0	2	2	2.18789e-07	2.33073e-07		1.06529	FALSE
GTF2I_HUMAN	General transcription factor II-I OS=Homo sapiens OX=9606 GN=GTF2I PE=1 SV=2	112	2	0	0	1	0	0	4.27644e-07	0	0	2.30236e-07	0	0	2	1	4.27644e-07	2.30236e-07		0.538383	FALSE
SC24A_HUMAN	Protein transport protein Sec24A OS=Homo sapiens OX=9606 GN=SEC24A PE=1 SV=2	120	0	2	0	1	0	0	0	3.81545e-07	0	2.14887e-07	0	0	2	1	3.81545e-07	2.14887e-07		0.563203	FALSE
HNRL1_HUMAN	Heterogeneous nuclear ribonucleoprotein U-like protein 1 OS=Homo sapiens OX=9606 GN=HNRNPUL1 PE=1 SV=2	96	1	1	1	0	0	1	2.49459e-07	2.38466e-07	2.38161e-07	0	0	2.10911e-07	3	1	7.26086e-07	2.10911e-07		0.290476	FALSE
GCSP_HUMAN	Glycine dehydrogenase (decarboxylating), mitochondrial OS=Homo sapiens OX=9606 GN=GLDC PE=1 SV=2	113	0	0	1	0	1	0	0	0	2.02331e-07	0	2.02883e-07	0	1	1	2.02331e-07	2.02883e-07		1.00273	FALSE
P121A_HUMAN	Nuclear envelope pore membrane protein POM 121 OS=Homo sapiens OX=9606 GN=POM121 PE=1 SV=2	128	1	0	1	1	0	0	1.87094e-07	0	1.7862e-07	2.01457e-07	0	0	2	1	3.65715e-07	2.01457e-07		0.550858	FALSE
VIR_HUMAN	Protein virilizer homolog OS=Homo sapiens OX=9606 GN=VIRMA PE=1 SV=2	202	2	0	3	0	0	2	2.3711e-07	0	3.39556e-07	0	0	2.0047e-07	5	2	5.76665e-07	2.0047e-07		0.347636	FALSE
PRC2A_HUMAN	Protein PRRC2A OS=Homo sapiens OX=9606 GN=PRRC2A PE=1 SV=3	229	0	0	0	0	2	0	0	0	0	0	2.00225e-07	0	0	2	0	2.00225e-07		Unique	FALSE
TRRAP_HUMAN	Transformation/transcription domain-associated protein OS=Homo sapiens OX=9606 GN=TRRAP PE=1 SV=3	438	3	0	1	1	0	3	1.64028e-07	0	5.21996e-08	5.88733e-08	0	1.38681e-07	4	4	2.16228e-07	1.97554e-07		0.913641	FALSE
NOL8_HUMAN	Nucleolar protein 8 OS=Homo sapiens OX=9606 GN=NOL8 PE=1 SV=1	132	1	0	1	1	0	0	1.81425e-07	0	1.73208e-07	1.95352e-07	0	0	2	1	3.54633e-07	1.95352e-07		0.550858	FALSE
INCE_HUMAN	Inner centromere protein OS=Homo sapiens OX=9606 GN=INCENP PE=1 SV=3	105	1	0	1	0	0	1	2.28077e-07	0	2.17747e-07	0	0	1.92833e-07	2	1	4.45824e-07	1.92833e-07		0.432531	FALSE
PAXB1_HUMAN	PAX3- and PAX7-binding protein 1 OS=Homo sapiens OX=9606 GN=PAXBP1 PE=1 SV=2	105	2	1	1	0	0	1	4.56154e-07	2.18026e-07	2.17747e-07	0	0	1.92833e-07	4	1	8.91927e-07	1.92833e-07		0.216198	FALSE
BAG6_HUMAN	Large proline-rich protein BAG6 OS=Homo sapiens OX=9606 GN=BAG6 PE=1 SV=2	119	0	0	0	0	1	0	0	0	0	0	1.92654e-07	0	0	1	0	1.92654e-07		Unique	FALSE
IPO4_HUMAN	Importin-4 OS=Homo sapiens OX=9606 GN=IPO4 PE=1 SV=2	119	0	0	1	0	1	0	0	0	1.9213e-07	0	1.92654e-07	0	1	1	1.9213e-07	1.92654e-07		1.00273	FALSE
NEK9_HUMAN	Serine/threonine-protein kinase Nek9 OS=Homo sapiens OX=9606 GN=NEK9 PE=1 SV=2	107	1	6	3	0	0	1	2.23814e-07	1.2837e-06	6.4103e-07	0	0	1.89228e-07	10	1	2.14855e-06	1.89228e-07		0.0880726	FALSE
PALLD_HUMAN	Palladin OS=Homo sapiens OX=9606 GN=PALLD PE=1 SV=3	151	1	4	1	1	0	0	1.58597e-07	6.0643e-07	1.51413e-07	1.70771e-07	0	0	6	1	9.1644e-07	1.70771e-07		0.186342	FALSE
E41L3_HUMAN	Band 4.1-like protein 3 OS=Homo sapiens OX=9606 GN=EPB41L3 PE=1 SV=2	121	0	0	5	0	0	1	0	0	9.44769e-07	0	0	1.67334e-07	5	1	9.44769e-07	1.67334e-07		0.177116	FALSE
KIF4A_HUMAN	Chromosome-associated kinesin KIF4A OS=Homo sapiens OX=9606 GN=KIF4A PE=1 SV=3	140	0	1	1	0	1	0	0	1.63519e-07	1.6331e-07	0	1.63756e-07	0	2	1	3.2683e-07	1.63756e-07		0.501043	FALSE
VIGLN_HUMAN	Vigilin OS=Homo sapiens OX=9606 GN=HDLBP PE=1 SV=2	141	0	2	0	0	1	0	0	3.24719e-07	0	0	1.62594e-07	0	2	1	3.24719e-07	1.62594e-07		0.500722	FALSE
HECD1_HUMAN	E3 ubiquitin-protein ligase HECTD1 OS=Homo sapiens OX=9606 GN=HECTD1 PE=1 SV=3	289	1	0	0	0	2	0	8.28653e-08	0	0	0	1.58656e-07	0	1	2	8.28653e-08	1.58656e-07		1.91462	FALSE
RFC1_HUMAN	Replication factor C subunit 1 OS=Homo sapiens OX=9606 GN=RFC1 PE=1 SV=4	128	0	1	0	0	0	1	0	1.78849e-07	0	0	0	1.58183e-07	1	1	1.78849e-07	1.58183e-07		0.884448	FALSE
NRDC_HUMAN	Nardilysin OS=Homo sapiens OX=9606 GN=NRDC PE=1 SV=2	132	1	2	0	0	0	1	1.81425e-07	3.46859e-07	0	0	0	1.5339e-07	3	1	5.28284e-07	1.5339e-07		0.290354	FALSE
BRD8_HUMAN	Bromodomain-containing protein 8 OS=Homo sapiens OX=9606 GN=BRD8 PE=1 SV=2	135	0	0	0	0	0	1	0	0	0	0	0	1.49981e-07	0	1	0	1.49981e-07		Unique	FALSE
TLN1_HUMAN	Talin-1 OS=Homo sapiens OX=9606 GN=TLN1 PE=1 SV=3	270	1	0	1	0	0	2	8.86966e-08	0	8.46793e-08	0	0	1.49981e-07	2	2	1.73376e-07	1.49981e-07		0.865062	FALSE
SMC2_HUMAN	Structural maintenance of chromosomes protein 2 OS=Homo sapiens OX=9606 GN=SMC2 PE=1 SV=2	136	0	1	0	0	0	1	0	1.68329e-07	0	0	0	1.48878e-07	1	1	1.68329e-07	1.48878e-07		0.884448	FALSE
UGGG1_HUMAN	UDP-glucose:glycoprotein glucosyltransferase 1 OS=Homo sapiens OX=9606 GN=UGGT1 PE=1 SV=3	177	1	2	1	1	0	0	1.353e-07	2.58675e-07	1.29172e-07	1.45686e-07	0	0	4	1	5.23147e-07	1.45686e-07		0.278481	FALSE
SFR19_HUMAN	Splicing factor, arginine/serine-rich 19 OS=Homo sapiens OX=9606 GN=SCAF1 PE=1 SV=3	139	1	0	2	0	0	1	1.72288e-07	0	3.2897e-07	0	0	1.45665e-07	3	1	5.01258e-07	1.45665e-07		0.290598	FALSE
ATP7A_HUMAN	Copper-transporting ATPase 1 OS=Homo sapiens OX=9606 GN=ATP7A PE=1 SV=3	163	0	2	0	0	1	0	0	2.80892e-07	0	0	1.40649e-07	0	2	1	2.80892e-07	1.40649e-07		0.500722	FALSE
WDR33_HUMAN	pre-mRNA 3' end processing protein WDR33 OS=Homo sapiens OX=9606 GN=WDR33 PE=1 SV=2	146	1	0	2	0	0	1	1.64028e-07	0	3.13197e-07	0	0	1.38681e-07	3	1	4.77225e-07	1.38681e-07		0.290598	FALSE
NF1_HUMAN	Neurofibromin OS=Homo sapiens OX=9606 GN=NF1 PE=1 SV=2	319	0	0	0	0	1	1	0	0	0	0	7.18677e-08	6.34715e-08	0	2	0	1.35339e-07		Unique	FALSE
ZC3HD_HUMAN	Zinc finger CCCH domain-containing protein 13 OS=Homo sapiens OX=9606 GN=ZC3H13 PE=1 SV=1	197	0	0	0	1	0	0	0	0	0	1.30896e-07	0	0	0	1	0	1.30896e-07		Unique	FALSE
ARID2_HUMAN	AT-rich interactive domain-containing protein 2 OS=Homo sapiens OX=9606 GN=ARID2 PE=1 SV=2	197	0	0	1	1	0	0	0	0	1.16058e-07	1.30896e-07	0	0	1	1	1.16058e-07	1.30896e-07		1.12785	FALSE
CHD7_HUMAN	Chromodomain-helicase-DNA-binding protein 7 OS=Homo sapiens OX=9606 GN=CHD7 PE=1 SV=3	336	1	0	1	0	1	1	7.1274e-08	0	6.80459e-08	0	6.82315e-08	6.02602e-08	2	2	1.3932e-07	1.28492e-07		0.922278	FALSE
PO210_HUMAN	Nuclear pore membrane glycoprotein 210 OS=Homo sapiens OX=9606 GN=NUP210 PE=1 SV=3	205	1	0	1	1	0	0	1.1682e-07	0	1.11529e-07	1.25788e-07	0	0	2	1	2.28349e-07	1.25788e-07		0.550858	FALSE
TUT4_HUMAN	Terminal uridylyltransferase 4 OS=Homo sapiens OX=9606 GN=ZCCHC11 PE=1 SV=3	185	0	2	0	0	1	0	0	2.47489e-07	0	0	1.23923e-07	0	2	1	2.47489e-07	1.23923e-07		0.500722	FALSE
FACD2_HUMAN	Fanconi anemia group D2 protein OS=Homo sapiens OX=9606 GN=FANCD2 PE=1 SV=2	164	0	0	0	0	0	1	0	0	0	0	0	1.2346e-07	0	1	0	1.2346e-07		Unique	FALSE
TP53B_HUMAN	TP53-binding protein 1 OS=Homo sapiens OX=9606 GN=TP53BP1 PE=1 SV=2	214	3	0	1	0	0	1	3.35721e-07	0	1.06838e-07	0	0	9.46141e-08	4	1	4.42559e-07	9.46141e-08		0.213789	FALSE
MYCB2_HUMAN	E3 ubiquitin-protein ligase MYCBP2 OS=Homo sapiens OX=9606 GN=MYCBP2 PE=1 SV=3	510	1	2	0	1	0	1	4.6957e-08	8.97754e-08	0	5.05617e-08	0	3.97008e-08	3	2	1.36732e-07	9.02626e-08		0.66014	FALSE
AHNK_HUMAN	Neuroblast differentiation-associated protein AHNAK OS=Homo sapiens OX=9606 GN=AHNAK PE=1 SV=2	629	1	0	0	1	1	0	3.80733e-08	0	0	4.0996e-08	3.6448e-08	0	1	2	3.80733e-08	7.7444e-08		2.03408	FALSE
SETD2_HUMAN	Histone-lysine N-methyltransferase SETD2 OS=Homo sapiens OX=9606 GN=SETD2 PE=1 SV=3	288	0	0	0	0	0	1	0	0	0	0	0	7.03036e-08	0	1	0	7.03036e-08		Unique	FALSE
KMT2B_HUMAN	Histone-lysine N-methyltransferase 2B OS=Homo sapiens OX=9606 GN=KMT2B PE=1 SV=1	294	1	0	1	0	0	1	8.14561e-08	0	7.77667e-08	0	0	6.88688e-08	2	1	1.59223e-07	6.88688e-08		0.432531	FALSE
ITPR3_HUMAN	Inositol 1,4,5-trisphosphate receptor type 3 OS=Homo sapiens OX=9606 GN=ITPR3 PE=1 SV=2	304	0	0	0	0	0	1	0	0	0	0	0	6.66034e-08	0	1	0	6.66034e-08		Unique	FALSE
MGAP_HUMAN	MAX gene-associated protein OS=Homo sapiens OX=9606 GN=MGA PE=1 SV=3	332	2	0	0	0	0	1	1.44266e-07	0	0	0	0	6.09862e-08	2	1	1.44266e-07	6.09862e-08		0.422736	FALSE
CENPF_HUMAN	Centromere protein F OS=Homo sapiens OX=9606 GN=CENPF PE=1 SV=2	368	2	0	0	0	0	1	1.30153e-07	0	0	0	0	5.50202e-08	2	1	1.30153e-07	5.50202e-08		0.422736	FALSE
K1C27_HUMAN	Keratin, type I cytoskeletal 27 OS=Homo sapiens OX=9606 GN=KRT27 PE=1 SV=2	50	35	63	56	0	0	0	1.67637e-05	2.88448e-05	2.5607e-05	0	0	0	154	0	7.12155e-05	0		0	FALSE
K2C3_HUMAN	Keratin, type II cytoskeletal 3 OS=Homo sapiens OX=9606 GN=KRT3 PE=1 SV=3	64	0	0	108	0	0	0	0	0	3.8582e-05	0	0	0	108	0	3.8582e-05	0		0	FALSE
STRBP_HUMAN	Spermatid perinuclear RNA-binding protein OS=Homo sapiens OX=9606 GN=STRBP PE=1 SV=1	74	9	0	10	0	0	0	2.9126e-06	0	3.08965e-06	0	0	0	19	0	6.00225e-06	0		0	FALSE
NFL_HUMAN	Neurofilament light polypeptide OS=Homo sapiens OX=9606 GN=NEFL PE=1 SV=3	62	10	0	8	0	0	0	3.86259e-06	0	2.95012e-06	0	0	0	18	0	6.81271e-06	0		0	FALSE
HUTH_HUMAN	Histidine ammonia-lyase OS=Homo sapiens OX=9606 GN=HAL PE=1 SV=1	73	0	1	10	0	0	0	0	3.13599e-07	3.13197e-06	0	0	0	11	0	3.44557e-06	0		0	FALSE
FLOT1_HUMAN	Flotillin-1 OS=Homo sapiens OX=9606 GN=FLOT1 PE=1 SV=3	47	2	0	6	0	0	0	1.01907e-06	0	2.91873e-06	0	0	0	8	0	3.9378e-06	0		0	FALSE
ECHB_HUMAN	Trifunctional enzyme subunit beta, mitochondrial OS=Homo sapiens OX=9606 GN=HADHB PE=1 SV=3	51	1	0	6	0	0	0	4.6957e-07	0	2.68981e-06	0	0	0	7	0	3.15938e-06	0		0	FALSE
MFAP1_HUMAN	Microfibrillar-associated protein 1 OS=Homo sapiens OX=9606 GN=MFAP1 PE=1 SV=2	52	3	0	4	0	0	0	1.38162e-06	0	1.75872e-06	0	0	0	7	0	3.14034e-06	0		0	FALSE
ZC3HE_HUMAN	Zinc finger CCCH domain-containing protein 14 OS=Homo sapiens OX=9606 GN=ZC3H14 PE=1 SV=1	83	4	1	2	0	0	0	1.15412e-06	2.75816e-07	5.50926e-07	0	0	0	7	0	1.98087e-06	0		0	FALSE
PYRG2_HUMAN	CTP synthase 2 OS=Homo sapiens OX=9606 GN=CTPS2 PE=1 SV=1	66	0	7	0	0	0	0	0	2.42802e-06	0	0	0	0	7	0	2.42802e-06	0		0	FALSE
BCAR1_HUMAN	Breast cancer anti-estrogen resistance protein 1 OS=Homo sapiens OX=9606 GN=BCAR1 PE=1 SV=2	93	0	0	6	0	0	0	0	0	1.47506e-06	0	0	0	6	0	1.47506e-06	0		0	FALSE
AP2B1_HUMAN	AP-2 complex subunit beta OS=Homo sapiens OX=9606 GN=AP2B1 PE=1 SV=1	105	1	2	3	0	0	0	2.28077e-07	4.36052e-07	6.5324e-07	0	0	0	6	0	1.31737e-06	0		0	FALSE
ANXA1_HUMAN	Annexin A1 OS=Homo sapiens OX=9606 GN=ANXA1 PE=1 SV=2	39	2	0	4	0	0	0	1.22811e-06	0	2.34497e-06	0	0	0	6	0	3.57307e-06	0		0	FALSE
CSTF3_HUMAN	Cleavage stimulation factor subunit 3 OS=Homo sapiens OX=9606 GN=CSTF3 PE=1 SV=1	83	1	0	4	0	0	0	2.88531e-07	0	1.10185e-06	0	0	0	5	0	1.39038e-06	0		0	FALSE
KAT7_HUMAN	Histone acetyltransferase KAT7 OS=Homo sapiens OX=9606 GN=KAT7 PE=1 SV=1	71	3	0	2	0	0	0	1.01189e-06	0	6.4404e-07	0	0	0	5	0	1.65593e-06	0		0	FALSE
SPRR3_HUMAN	Small proline-rich protein 3 OS=Homo sapiens OX=9606 GN=SPRR3 PE=1 SV=2	18	1	1	3	0	0	0	1.33045e-06	1.27182e-06	3.81057e-06	0	0	0	5	0	6.41284e-06	0		0	FALSE
ODP2_HUMAN	Dihydrolipoyllysine-residue acetyltransferase component of pyruvate dehydrogenase complex, mitochondrial OS=Homo sapiens OX=9606 GN=DLAT PE=1 SV=3	69	0	4	1	0	0	0	0	1.32711e-06	3.31354e-07	0	0	0	5	0	1.65847e-06	0		0	FALSE
ADDA_HUMAN	Alpha-adducin OS=Homo sapiens OX=9606 GN=ADD1 PE=1 SV=2	81	1	0	3	0	0	0	2.95655e-07	0	8.46793e-07	0	0	0	4	0	1.14245e-06	0		0	FALSE
DDX49_HUMAN	Probable ATP-dependent RNA helicase DDX49 OS=Homo sapiens OX=9606 GN=DDX49 PE=1 SV=1	54	3	0	1	0	0	0	1.33045e-06	0	4.23397e-07	0	0	0	4	0	1.75385e-06	0		0	FALSE
RPA34_HUMAN	DNA-directed RNA polymerase I subunit RPA34 OS=Homo sapiens OX=9606 GN=CD3EAP PE=1 SV=1	55	2	0	2	0	0	0	8.70839e-07	0	8.31397e-07	0	0	0	4	0	1.70224e-06	0		0	FALSE
AP2A1_HUMAN	AP-2 complex subunit alpha-1 OS=Homo sapiens OX=9606 GN=AP2A1 PE=1 SV=3	108	0	1	3	0	0	0	0	2.1197e-07	6.35095e-07	0	0	0	4	0	8.47065e-07	0		0	FALSE
EZRI_HUMAN	Ezrin OS=Homo sapiens OX=9606 GN=EZR PE=1 SV=4	69	0	3	1	0	0	0	0	9.95336e-07	3.31354e-07	0	0	0	4	0	1.32669e-06	0		0	FALSE
S10AB_HUMAN	Protein S100-A11 OS=Homo sapiens OX=9606 GN=S100A11 PE=1 SV=2	12	0	1	3	0	0	0	0	1.90773e-06	5.71585e-06	0	0	0	4	0	7.62358e-06	0		0	FALSE
GSH1_HUMAN	Glutamate--cysteine ligase catalytic subunit OS=Homo sapiens OX=9606 GN=GCLC PE=1 SV=2	73	1	1	2	0	0	0	3.28056e-07	3.13599e-07	6.26395e-07	0	0	0	4	0	1.26805e-06	0		0	FALSE
MRE11_HUMAN	Double-strand break repair protein MRE11 OS=Homo sapiens OX=9606 GN=MRE11 PE=1 SV=3	81	1	0	2	0	0	0	2.95655e-07	0	5.64529e-07	0	0	0	3	0	8.60184e-07	0		0	FALSE
CPSF2_HUMAN	Cleavage and polyadenylation specificity factor subunit 2 OS=Homo sapiens OX=9606 GN=CPSF2 PE=1 SV=2	88	2	0	1	0	0	0	5.44275e-07	0	2.59812e-07	0	0	0	3	0	8.04086e-07	0		0	FALSE
MTA2_HUMAN	Metastasis-associated protein MTA2 OS=Homo sapiens OX=9606 GN=MTA2 PE=1 SV=1	75	2	1	0	0	0	0	6.38615e-07	3.05236e-07	0	0	0	0	3	0	9.43852e-07	0		0	FALSE
KHDR3_HUMAN	KH domain-containing, RNA-binding, signal transduction-associated protein 3 OS=Homo sapiens OX=9606 GN=KHDRBS3 PE=1 SV=1	39	3	0	0	0	0	0	1.84216e-06	0	0	0	0	0	3	0	1.84216e-06	0		0	FALSE
P66A_HUMAN	Transcriptional repressor p66-alpha OS=Homo sapiens OX=9606 GN=GATAD2A PE=1 SV=1	68	0	0	3	0	0	0	0	0	1.00868e-06	0	0	0	3	0	1.00868e-06	0		0	FALSE
NCBP3_HUMAN	Nuclear cap-binding protein subunit 3 OS=Homo sapiens OX=9606 GN=NCBP3 PE=1 SV=2	71	1	0	2	0	0	0	3.37297e-07	0	6.4404e-07	0	0	0	3	0	9.81337e-07	0		0	FALSE
CTBL1_HUMAN	Beta-catenin-like protein 1 OS=Homo sapiens OX=9606 GN=CTNNBL1 PE=1 SV=1	65	2	0	1	0	0	0	7.36864e-07	0	3.51745e-07	0	0	0	3	0	1.08861e-06	0		0	FALSE
TIRR_HUMAN	Tudor-interacting repair regulator protein OS=Homo sapiens OX=9606 GN=NUDT16L1 PE=1 SV=1	23	2	1	0	0	0	0	2.08244e-06	9.95336e-07	0	0	0	0	3	0	3.07778e-06	0		0	FALSE
THOC5_HUMAN	THO complex subunit 5 homolog OS=Homo sapiens OX=9606 GN=THOC5 PE=1 SV=2	79	3	0	0	0	0	0	9.09421e-07	0	0	0	0	0	3	0	9.09421e-07	0		0	FALSE
LSM4_HUMAN	U6 snRNA-associated Sm-like protein LSm4 OS=Homo sapiens OX=9606 GN=LSM4 PE=1 SV=1	15	2	0	1	0	0	0	3.19308e-06	0	1.52423e-06	0	0	0	3	0	4.71731e-06	0		0	FALSE
DDX41_HUMAN	Probable ATP-dependent RNA helicase DDX41 OS=Homo sapiens OX=9606 GN=DDX41 PE=1 SV=2	70	2	0	1	0	0	0	6.84231e-07	0	3.2662e-07	0	0	0	3	0	1.01085e-06	0		0	FALSE
RFTN1_HUMAN	Raftlin OS=Homo sapiens OX=9606 GN=RFTN1 PE=1 SV=4	63	0	0	3	0	0	0	0	0	1.08873e-06	0	0	0	3	0	1.08873e-06	0		0	FALSE
PREP_HUMAN	Presequence protease, mitochondrial OS=Homo sapiens OX=9606 GN=PITRM1 PE=1 SV=3	117	0	1	2	0	0	0	0	1.95664e-07	3.90828e-07	0	0	0	3	0	5.86492e-07	0		0	FALSE
LRRF1_HUMAN	Leucine-rich repeat flightless-interacting protein 1 OS=Homo sapiens OX=9606 GN=LRRFIP1 PE=1 SV=2	89	0	3	0	0	0	0	0	7.71665e-07	0	0	0	0	3	0	7.71665e-07	0		0	FALSE
ZG16B_HUMAN	Zymogen granule protein 16 homolog B OS=Homo sapiens OX=9606 GN=ZG16B PE=1 SV=3	23	0	2	1	0	0	0	0	1.99067e-06	9.94061e-07	0	0	0	3	0	2.98473e-06	0		0	FALSE
A2ML1_HUMAN	Alpha-2-macroglobulin-like protein 1 OS=Homo sapiens OX=9606 GN=A2ML1 PE=1 SV=3	161	0	0	3	0	0	0	0	0	4.26026e-07	0	0	0	3	0	4.26026e-07	0		0	FALSE
SPA12_HUMAN	Serpin A12 OS=Homo sapiens OX=9606 GN=SERPINA12 PE=1 SV=1	47	0	0	3	0	0	0	0	0	1.45937e-06	0	0	0	3	0	1.45937e-06	0		0	FALSE
PPIB_HUMAN	Peptidyl-prolyl cis-trans isomerase B OS=Homo sapiens OX=9606 GN=PPIB PE=1 SV=2	24	1	0	1	0	0	0	9.97837e-07	0	9.52642e-07	0	0	0	2	0	1.95048e-06	0		0	FALSE
BAZ2A_HUMAN	Bromodomain adjacent to zinc finger domain protein 2A OS=Homo sapiens OX=9606 GN=BAZ2A PE=1 SV=4	211	1	0	1	0	0	0	1.13498e-07	0	1.08357e-07	0	0	0	2	0	2.21855e-07	0		0	FALSE
RAVR1_HUMAN	Ribonucleoprotein PTB-binding 1 OS=Homo sapiens OX=9606 GN=RAVER1 PE=1 SV=1	64	1	0	1	0	0	0	3.74189e-07	0	3.57241e-07	0	0	0	2	0	7.3143e-07	0		0	FALSE
NOP53_HUMAN	Ribosome biogenesis protein NOP53 OS=Homo sapiens OX=9606 GN=NOP53 PE=1 SV=2	54	1	0	1	0	0	0	4.43483e-07	0	4.23397e-07	0	0	0	2	0	8.6688e-07	0		0	FALSE
SI1L1_HUMAN	Signal-induced proliferation-associated 1-like protein 1 OS=Homo sapiens OX=9606 GN=SIPA1L1 PE=1 SV=4	200	0	0	2	0	0	0	0	0	2.28634e-07	0	0	0	2	0	2.28634e-07	0		0	FALSE
CTNA1_HUMAN	Catenin alpha-1 OS=Homo sapiens OX=9606 GN=CTNNA1 PE=1 SV=1	100	0	0	2	0	0	0	0	0	4.57268e-07	0	0	0	2	0	4.57268e-07	0		0	FALSE
NUP43_HUMAN	Nucleoporin Nup43 OS=Homo sapiens OX=9606 GN=NUP43 PE=1 SV=1	42	1	0	1	0	0	0	5.70192e-07	0	5.44367e-07	0	0	0	2	0	1.11456e-06	0		0	FALSE
TNPO1_HUMAN	Transportin-1 OS=Homo sapiens OX=9606 GN=TNPO1 PE=1 SV=2	102	0	0	2	0	0	0	0	0	4.48302e-07	0	0	0	2	0	4.48302e-07	0		0	FALSE
MYO6_HUMAN	Unconventional myosin-VI OS=Homo sapiens OX=9606 GN=MYO6 PE=1 SV=4	150	0	1	1	0	0	0	0	1.52618e-07	1.52423e-07	0	0	0	2	0	3.05041e-07	0		0	FALSE
NUP54_HUMAN	Nucleoporin p54 OS=Homo sapiens OX=9606 GN=NUP54 PE=1 SV=2	55	1	0	1	0	0	0	4.3542e-07	0	4.15698e-07	0	0	0	2	0	8.51118e-07	0		0	FALSE
CSKP_HUMAN	Peripheral plasma membrane protein CASK OS=Homo sapiens OX=9606 GN=CASK PE=1 SV=3	105	1	0	1	0	0	0	2.28077e-07	0	2.17747e-07	0	0	0	2	0	4.45824e-07	0		0	FALSE
PI4KA_HUMAN	Phosphatidylinositol 4-kinase alpha OS=Homo sapiens OX=9606 GN=PI4KA PE=1 SV=4	237	0	0	2	0	0	0	0	0	1.9294e-07	0	0	0	2	0	1.9294e-07	0		0	FALSE
DRG1_HUMAN	Developmentally-regulated GTP-binding protein 1 OS=Homo sapiens OX=9606 GN=DRG1 PE=1 SV=1	41	0	2	0	0	0	0	0	1.11672e-06	0	0	0	0	2	0	1.11672e-06	0		0	FALSE
CBPA4_HUMAN	Carboxypeptidase A4 OS=Homo sapiens OX=9606 GN=CPA4 PE=1 SV=2	47	0	0	2	0	0	0	0	0	9.72911e-07	0	0	0	2	0	9.72911e-07	0		0	FALSE
2ABA_HUMAN	Serine/threonine-protein phosphatase 2A 55 kDa regulatory subunit B alpha isoform OS=Homo sapiens OX=9606 GN=PPP2R2A PE=1 SV=1	52	1	1	0	0	0	0	4.6054e-07	4.40245e-07	0	0	0	0	2	0	9.00785e-07	0		0	FALSE
CALR_HUMAN	Calreticulin OS=Homo sapiens OX=9606 GN=CALR PE=1 SV=1	48	0	0	2	0	0	0	0	0	9.52642e-07	0	0	0	2	0	9.52642e-07	0		0	FALSE
G6PD_HUMAN	Glucose-6-phosphate 1-dehydrogenase OS=Homo sapiens OX=9606 GN=G6PD PE=1 SV=4	59	0	2	0	0	0	0	0	7.76025e-07	0	0	0	0	2	0	7.76025e-07	0		0	FALSE
LRC40_HUMAN	Leucine-rich repeat-containing protein 40 OS=Homo sapiens OX=9606 GN=LRRC40 PE=1 SV=1	68	0	2	0	0	0	0	0	6.73315e-07	0	0	0	0	2	0	6.73315e-07	0		0	FALSE
BUB1B_HUMAN	Mitotic checkpoint serine/threonine-protein kinase BUB1 beta OS=Homo sapiens OX=9606 GN=BUB1B PE=1 SV=3	120	0	2	0	0	0	0	0	3.81545e-07	0	0	0	0	2	0	3.81545e-07	0		0	FALSE
KCRM_HUMAN	Creatine kinase M-type OS=Homo sapiens OX=9606 GN=CKM PE=1 SV=2	43	0	2	0	0	0	0	0	1.06478e-06	0	0	0	0	2	0	1.06478e-06	0		0	FALSE
RPR1A_HUMAN	Regulation of nuclear pre-mRNA domain-containing protein 1A OS=Homo sapiens OX=9606 GN=RPRD1A PE=1 SV=1	36	1	0	0	0	0	0	6.65224e-07	0	0	0	0	0	1	0	6.65224e-07	0		0	FALSE
RPAC1_HUMAN	DNA-directed RNA polymerases I and III subunit RPAC1 OS=Homo sapiens OX=9606 GN=POLR1C PE=1 SV=1	39	1	0	0	0	0	0	6.14053e-07	0	0	0	0	0	1	0	6.14053e-07	0		0	FALSE
AAAS_HUMAN	Aladin OS=Homo sapiens OX=9606 GN=AAAS PE=1 SV=1	60	1	0	0	0	0	0	3.99135e-07	0	0	0	0	0	1	0	3.99135e-07	0		0	FALSE
KMT2A_HUMAN	Histone-lysine N-methyltransferase 2A OS=Homo sapiens OX=9606 GN=KMT2A PE=1 SV=5	432	1	0	0	0	0	0	5.54354e-08	0	0	0	0	0	1	0	5.54354e-08	0		0	FALSE
RPB3_HUMAN	DNA-directed RNA polymerase II subunit RPB3 OS=Homo sapiens OX=9606 GN=POLR2C PE=1 SV=2	31	1	0	0	0	0	0	7.72519e-07	0	0	0	0	0	1	0	7.72519e-07	0		0	FALSE
NUP58_HUMAN	Nucleoporin p58/p45 OS=Homo sapiens OX=9606 GN=NUP58 PE=1 SV=1	61	1	0	0	0	0	0	3.92591e-07	0	0	0	0	0	1	0	3.92591e-07	0		0	FALSE
MYO1C_HUMAN	Unconventional myosin-Ic OS=Homo sapiens OX=9606 GN=MYO1C PE=1 SV=4	122	0	0	1	0	0	0	0	0	1.87405e-07	0	0	0	1	0	1.87405e-07	0		0	FALSE
MPP8_HUMAN	M-phase phosphoprotein 8 OS=Homo sapiens OX=9606 GN=MPHOSPH8 PE=1 SV=2	97	0	0	1	0	0	0	0	0	2.35705e-07	0	0	0	1	0	2.35705e-07	0		0	FALSE
SFSWA_HUMAN	Splicing factor, suppressor of white-apricot homolog OS=Homo sapiens OX=9606 GN=SFSWAP PE=1 SV=3	105	0	0	1	0	0	0	0	0	2.17747e-07	0	0	0	1	0	2.17747e-07	0		0	FALSE
WIZ_HUMAN	Protein Wiz OS=Homo sapiens OX=9606 GN=WIZ PE=1 SV=2	179	1	0	0	0	0	0	1.33788e-07	0	0	0	0	0	1	0	1.33788e-07	0		0	FALSE
FARP1_HUMAN	FERM, ARHGEF and pleckstrin domain-containing protein 1 OS=Homo sapiens OX=9606 GN=FARP1 PE=1 SV=1	119	0	0	1	0	0	0	0	0	1.9213e-07	0	0	0	1	0	1.9213e-07	0		0	FALSE
CHAP1_HUMAN	Chromosome alignment-maintaining phosphoprotein 1 OS=Homo sapiens OX=9606 GN=CHAMP1 PE=1 SV=2	89	0	0	1	0	0	0	0	0	2.56892e-07	0	0	0	1	0	2.56892e-07	0		0	FALSE
SRS11_HUMAN	Serine/arginine-rich splicing factor 11 OS=Homo sapiens OX=9606 GN=SRSF11 PE=1 SV=1	54	0	0	1	0	0	0	0	0	4.23397e-07	0	0	0	1	0	4.23397e-07	0		0	FALSE
NPM3_HUMAN	Nucleoplasmin-3 OS=Homo sapiens OX=9606 GN=NPM3 PE=1 SV=3	19	1	0	0	0	0	0	1.26043e-06	0	0	0	0	0	1	0	1.26043e-06	0		0	FALSE
NOM1_HUMAN	Nucleolar MIF4G domain-containing protein 1 OS=Homo sapiens OX=9606 GN=NOM1 PE=1 SV=1	96	0	0	1	0	0	0	0	0	2.38161e-07	0	0	0	1	0	2.38161e-07	0		0	FALSE
CD109_HUMAN	CD109 antigen OS=Homo sapiens OX=9606 GN=CD109 PE=1 SV=2	162	0	0	1	0	0	0	0	0	1.41132e-07	0	0	0	1	0	1.41132e-07	0		0	FALSE
TCF20_HUMAN	Transcription factor 20 OS=Homo sapiens OX=9606 GN=TCF20 PE=1 SV=3	212	0	0	1	0	0	0	0	0	1.07846e-07	0	0	0	1	0	1.07846e-07	0		0	FALSE
MTOR_HUMAN	Serine/threonine-protein kinase mTOR OS=Homo sapiens OX=9606 GN=MTOR PE=1 SV=1	289	0	1	0	0	0	0	0	7.92136e-08	0	0	0	0	1	0	7.92136e-08	0		0	FALSE
K1671_HUMAN	Uncharacterized protein KIAA1671 OS=Homo sapiens OX=9606 GN=KIAA1671 PE=1 SV=2	197	0	0	1	0	0	0	0	0	1.16058e-07	0	0	0	1	0	1.16058e-07	0		0	FALSE
PPIH_HUMAN	Peptidyl-prolyl cis-trans isomerase H OS=Homo sapiens OX=9606 GN=PPIH PE=1 SV=1	19	0	0	1	0	0	0	0	0	1.20334e-06	0	0	0	1	0	1.20334e-06	0		0	FALSE
LRCH2_HUMAN	Leucine-rich repeat and calponin homology domain-containing protein 2 OS=Homo sapiens OX=9606 GN=LRCH2 PE=2 SV=2	85	0	0	1	0	0	0	0	0	2.68981e-07	0	0	0	1	0	2.68981e-07	0		0	FALSE
RBBP5_HUMAN	Retinoblastoma-binding protein 5 OS=Homo sapiens OX=9606 GN=RBBP5 PE=1 SV=2	59	0	0	1	0	0	0	0	0	3.87515e-07	0	0	0	1	0	3.87515e-07	0		0	FALSE
LEO1_HUMAN	RNA polymerase-associated protein LEO1 OS=Homo sapiens OX=9606 GN=LEO1 PE=1 SV=1	75	0	0	1	0	0	0	0	0	3.04846e-07	0	0	0	1	0	3.04846e-07	0		0	FALSE
CAN1_HUMAN	Calpain-1 catalytic subunit OS=Homo sapiens OX=9606 GN=CAPN1 PE=1 SV=1	82	0	0	1	0	0	0	0	0	2.78822e-07	0	0	0	1	0	2.78822e-07	0		0	FALSE
PKP4_HUMAN	Plakophilin-4 OS=Homo sapiens OX=9606 GN=PKP4 PE=1 SV=2	132	0	0	1	0	0	0	0	0	1.73208e-07	0	0	0	1	0	1.73208e-07	0		0	FALSE
TAP26_HUMAN	Thyroid transcription factor 1-associated protein 26 OS=Homo sapiens OX=9606 GN=CCDC59 PE=1 SV=2	29	1	0	0	0	0	0	8.25796e-07	0	0	0	0	0	1	0	8.25796e-07	0		0	FALSE
AAMP_HUMAN	Angio-associated migratory cell protein OS=Homo sapiens OX=9606 GN=AAMP PE=1 SV=2	47	0	0	1	0	0	0	0	0	4.86456e-07	0	0	0	1	0	4.86456e-07	0		0	FALSE
NSE3_HUMAN	Non-structural maintenance of chromosomes element 3 homolog OS=Homo sapiens OX=9606 GN=NSMCE3 PE=1 SV=1	34	0	0	1	0	0	0	0	0	6.72453e-07	0	0	0	1	0	6.72453e-07	0		0	FALSE
CBX2_HUMAN	Chromobox protein homolog 2 OS=Homo sapiens OX=9606 GN=CBX2 PE=1 SV=2	56	0	0	1	0	0	0	0	0	4.08275e-07	0	0	0	1	0	4.08275e-07	0		0	FALSE
EHMT1_HUMAN	Histone-lysine N-methyltransferase EHMT1 OS=Homo sapiens OX=9606 GN=EHMT1 PE=1 SV=4	141	1	0	0	0	0	0	1.69845e-07	0	0	0	0	0	1	0	1.69845e-07	0		0	FALSE
DPYL3_HUMAN	Dihydropyrimidinase-related protein 3 OS=Homo sapiens OX=9606 GN=DPYSL3 PE=1 SV=1	62	0	1	0	0	0	0	0	3.69237e-07	0	0	0	0	1	0	3.69237e-07	0		0	FALSE
HSP7E_HUMAN	Heat shock 70 kDa protein 14 OS=Homo sapiens OX=9606 GN=HSPA14 PE=1 SV=1	55	0	1	0	0	0	0	0	4.16231e-07	0	0	0	0	1	0	4.16231e-07	0		0	FALSE
DBNL_HUMAN	Drebrin-like protein OS=Homo sapiens OX=9606 GN=DBNL PE=1 SV=1	48	0	1	0	0	0	0	0	4.76932e-07	0	0	0	0	1	0	4.76932e-07	0		0	FALSE
ACADV_HUMAN	Very long-chain specific acyl-CoA dehydrogenase, mitochondrial OS=Homo sapiens OX=9606 GN=ACADVL PE=1 SV=1	70	0	1	0	0	0	0	0	3.27039e-07	0	0	0	0	1	0	3.27039e-07	0		0	FALSE
DNM3A_HUMAN	DNA (cytosine-5)-methyltransferase 3A OS=Homo sapiens OX=9606 GN=DNMT3A PE=1 SV=4	102	0	0	1	0	0	0	0	0	2.24151e-07	0	0	0	1	0	2.24151e-07	0		0	FALSE

## Sheet: Putative TLNRD1 binders
Protein description	Gene name	UniProt ID	MW (kDa)	GFP Repeat 1 (Spectral Counts)	GFP Repeat 2 (Spectral Counts)	GFP Repeat 3 (Spectral Counts)	TLNRD1-GFP Repeat 1 (Spectral Counts)	TLNRD1-GFP Repeat 2 (Spectral Counts)	TLNRD1-GFP Repeat 3 (Spectral Counts)	GFP Total Spectral Counts	TLNRD1-GFP Total Spectral Counts	GFP (normalized spectral counts)	TLNRD1-GFP (normalized spectral counts)	TLNRD1-GFP/GFP (ratio of normalized spectral counts)
E3 ubiquitin-protein ligase UBR4 OS=Homo sapiens OX=9606 GN=UBR4 PE=1 SV=1	UBR4	UBR4_HUMAN	574	0	0	0	2	18	18	0	38	0	1.44371e-06	100
Tripeptidyl-peptidase 2 OS=Homo sapiens OX=9606 GN=TPP2 PE=1 SV=4	TPP2	TPP2_HUMAN	138	0	0	0	0	6	3	0	9	0	1.43693e-06	100
Talin rod domain-containing protein 1 OS=Homo sapiens OX=9606 GN=TLNRD1 PE=1 SV=1	TLNRD1	TLRN1_HUMAN	38	0	0	2	176	291	262	2	729	1.20334e-06	0.000434596	361.159
TBC1 domain family member 4 OS=Homo sapiens OX=9606 GN=TBC1D4 PE=1 SV=2	TBC1D4	TBCD4_HUMAN	147	0	0	0	0	6	1	0	7	0	1.07348e-06	100
Tubulin beta-4A chain OS=Homo sapiens OX=9606 GN=TUBB4A PE=1 SV=2	TUBB4A	TBB4A_HUMAN	50	0	0	0	0	86	80	0	166	0	7.18282e-05	100
Nesprin-2 OS=Homo sapiens OX=9606 GN=SYNE2 PE=1 SV=3	SYNE2	SYNE2_HUMAN	796	2	0	0	4	0	5	2	9	6.01711e-08	2.56763e-07	4.26721
Serine/threonine-protein kinase 25 OS=Homo sapiens OX=9606 GN=STK25 PE=1 SV=1	STK25	STK25_HUMAN	48	0	0	0	0	2	5	0	7	0	3.06435e-06	100
Serine/arginine-rich splicing factor 5 OS=Homo sapiens OX=9606 GN=SRSF5 PE=1 SV=1	SRSF5	SRSF5_HUMAN	31	0	0	0	0	2	4	0	6	0	4.09165e-06	100
Protein transport protein Sec16A OS=Homo sapiens OX=9606 GN=SEC16A PE=1 SV=3	SEC16A	SC16A_HUMAN	234	1	2	0	5	15	8	3	28	2.98007e-07	2.71281e-06	9.10321
40S ribosomal protein S26 OS=Homo sapiens OX=9606 GN=RPS26 PE=1 SV=3	RPS26	RS26_HUMAN	13	1	2	1	2	8	5	4	15	7.12284e-06	2.58628e-05	3.63097
RNA binding motif protein, X-linked-like-1 OS=Homo sapiens OX=9606 GN=RBMXL1 PE=1 SV=1	RBMXL1	RMXL1_HUMAN	42	0	0	0	0	0	35	0	35	0	1.68729e-05	100
60S acidic ribosomal protein P2 OS=Homo sapiens OX=9606 GN=RPLP2 PE=1 SV=1	RPLP2	RLA2_HUMAN	12	2	0	1	3	5	6	3	14	5.89663e-06	2.61227e-05	4.43011
60S ribosomal protein L5 OS=Homo sapiens OX=9606 GN=RPL5 PE=1 SV=3	RPL5	RL5_HUMAN	34	16	5	8	32	39	36	29	107	2.00159e-05	7.20053e-05	3.59741
60S ribosomal protein L36a OS=Homo sapiens OX=9606 GN=RPL36A PE=1 SV=2	RPL36A	RL36A_HUMAN	12	0	1	3	5	10	7	4	22	7.62358e-06	4.16602e-05	5.46465
60S ribosomal protein L36 OS=Homo sapiens OX=9606 GN=RPL36 PE=1 SV=3	RPL36	RL36_HUMAN	12	3	2	4	4	13	12	9	29	1.74236e-05	5.36792e-05	3.08083
60S ribosomal protein L32 OS=Homo sapiens OX=9606 GN=RPL32 PE=1 SV=2	RPL32	RL32_HUMAN	16	0	1	0	3	7	3	1	13	1.4308e-06	1.86614e-05	13.0427
60S ribosomal protein L23a OS=Homo sapiens OX=9606 GN=RPL23A PE=1 SV=1	RPL23A	RL23A_HUMAN	18	7	0	4	14	19	25	11	58	1.43939e-05	7.2377e-05	5.02831
60S ribosomal protein L21 OS=Homo sapiens OX=9606 GN=RPL21 PE=1 SV=2	RPL21	RL21_HUMAN	19	3	3	3	7	15	14	9	36	1.10059e-05	4.25187e-05	3.86326
60S ribosomal protein L10a OS=Homo sapiens OX=9606 GN=RPL10A PE=1 SV=2	RPL10A	RL10A_HUMAN	25	4	3	3	12	23	12	10	47	9.32243e-06	4.3188e-05	4.6327
Reticulocalbin-2 OS=Homo sapiens OX=9606 GN=RCN2 PE=1 SV=1	RCN2	RCN2_HUMAN	37	0	0	0	10	15	16	0	41	0	2.50192e-05	100
RNA-binding protein 34 OS=Homo sapiens OX=9606 GN=RBM34 PE=1 SV=2	RBM34	RBM34_HUMAN	49	2	0	0	2	0	5	2	7	9.77473e-07	3.11857e-06	3.19045
26S proteasome non-ATPase regulatory subunit 6 OS=Homo sapiens OX=9606 GN=PSMD6 PE=1 SV=1	PSMD6	PSMD6_HUMAN	46	1	0	0	6	5	3	1	14	5.2061e-07	7.17587e-06	13.7836
26S proteasome non-ATPase regulatory subunit 3 OS=Homo sapiens OX=9606 GN=PSMD3 PE=1 SV=2	PSMD3	PSMD3_HUMAN	61	0	1	0	8	8	10	1	26	3.75291e-07	9.70775e-06	25.8673
26S proteasome non-ATPase regulatory subunit 2 OS=Homo sapiens OX=9606 GN=PSMD2 PE=1 SV=3	PSMD2	PSMD2_HUMAN	100	1	0	2	9	4	4	3	17	6.96749e-07	4.04771e-06	5.80943
26S proteasome non-ATPase regulatory subunit 1 OS=Homo sapiens OX=9606 GN=PSMD1 PE=1 SV=2	PSMD1	PSMD1_HUMAN	106	0	3	1	6	7	5	4	18	8.636e-07	3.92865e-06	4.54915
26S proteasome non-ATPase regulatory subunit 13 OS=Homo sapiens OX=9606 GN=PSMD13 PE=1 SV=2	PSMD13	PSD13_HUMAN	43	0	0	0	4	4	0	0	8	0	4.53137e-06	100
26S proteasome non-ATPase regulatory subunit 11 OS=Homo sapiens OX=9606 GN=PSMD11 PE=1 SV=3	PSMD11	PSD11_HUMAN	47	0	0	0	4	3	2	0	9	0	4.51954e-06	100
Proteasome subunit beta type-6 OS=Homo sapiens OX=9606 GN=PSMB6 PE=1 SV=4	PSMB6	PSB6_HUMAN	25	0	0	2	3	2	4	2	9	1.82907e-06	8.16803e-06	4.46567
Proteasome subunit beta type-5 OS=Homo sapiens OX=9606 GN=PSMB5 PE=1 SV=3	PSMB5	PSB5_HUMAN	28	0	1	0	4	4	4	1	12	8.17597e-07	9.85139e-06	12.0492
Proteasome subunit beta type-2 OS=Homo sapiens OX=9606 GN=PSMB2 PE=1 SV=1	PSMB2	PSB2_HUMAN	23	0	0	0	1	3	2	0	6	0	5.87212e-06	100
Proteasome subunit alpha type-7 OS=Homo sapiens OX=9606 GN=PSMA7 PE=1 SV=1	PSMA7	PSA7_HUMAN	28	0	0	0	2	3	3	0	8	0	6.46759e-06	100
Proteasome subunit alpha type-6 OS=Homo sapiens OX=9606 GN=PSMA6 PE=1 SV=1	PSMA6	PSA6_HUMAN	27	0	0	0	2	5	2	0	9	0	7.65544e-06	100
Proteasome subunit alpha type-5 OS=Homo sapiens OX=9606 GN=PSMA5 PE=1 SV=3	PSMA5	PSA5_HUMAN	26	0	0	1	2	4	3	1	9	8.79362e-07	7.84686e-06	8.92336
Proteasome subunit alpha type-4 OS=Homo sapiens OX=9606 GN=PSMA4 PE=1 SV=1	PSMA4	PSA4_HUMAN	29	0	0	0	3	2	3	0	8	0	6.34322e-06	100
Proteasome subunit alpha type-3 OS=Homo sapiens OX=9606 GN=PSMA3 PE=1 SV=2	PSMA3	PSA3_HUMAN	28	0	0	2	3	1	5	2	9	1.6331e-06	7.19723e-06	4.40709
Proteasome subunit alpha type-1 OS=Homo sapiens OX=9606 GN=PSMA1 PE=1 SV=1	PSMA1	PSA1_HUMAN	30	0	0	1	6	2	4	1	12	7.62114e-07	9.38534e-06	12.3149
26S proteasome regulatory subunit 8 OS=Homo sapiens OX=9606 GN=PSMC5 PE=1 SV=1	PSMC5	PRS8_HUMAN	46	0	0	0	10	10	9	0	29	0	1.45511e-05	100
26S proteasome regulatory subunit 6B OS=Homo sapiens OX=9606 GN=PSMC4 PE=1 SV=2	PSMC4	PRS6B_HUMAN	47	0	2	0	6	3	2	2	11	9.74158e-07	5.61683e-06	5.76583
26S proteasome regulatory subunit 6A OS=Homo sapiens OX=9606 GN=PSMC3 PE=1 SV=3	PSMC3	PRS6A_HUMAN	49	0	2	0	4	4	3	2	11	9.34397e-07	5.21615e-06	5.58237
26S proteasome regulatory subunit 4 OS=Homo sapiens OX=9606 GN=PSMC1 PE=1 SV=1	PSMC1	PRS4_HUMAN	49	0	1	0	6	5	5	1	16	4.67198e-07	7.56296e-06	16.1879
26S proteasome regulatory subunit 10B OS=Homo sapiens OX=9606 GN=PSMC6 PE=1 SV=1	PSMC6	PRS10_HUMAN	44	1	0	0	5	2	3	1	10	5.44275e-07	5.35287e-06	9.83487
Programmed cell death protein 10 OS=Homo sapiens OX=9606 GN=PDCD10 PE=1 SV=1	PDCD10	PDC10_HUMAN	25	0	0	0	1	4	3	0	8	0	7.12928e-06	100
Cytosolic Fe-S cluster assembly factor NUBP1 OS=Homo sapiens OX=9606 GN=NUBP1 PE=1 SV=2	NUBP1	NUBP1_HUMAN	35	1	0	0	3	3	1	1	7	6.84231e-07	4.75384e-06	6.94771
Nucleosome assembly protein 1-like 1 OS=Homo sapiens OX=9606 GN=NAP1L1 PE=1 SV=1	NAP1L1	NP1L1_HUMAN	45	1	1	0	1	2	4	2	7	1.04091e-06	3.39173e-06	3.25844
Nucleoside diphosphate kinase A OS=Homo sapiens OX=9606 GN=NME1 PE=1 SV=1	NME1	NDKA_HUMAN	17	0	0	0	5	6	6	0	17	0	2.28219e-05	100
MICOS complex subunit MIC60 OS=Homo sapiens OX=9606 GN=IMMT PE=1 SV=1	IMMT	MIC60_HUMAN	84	0	1	0	7	7	8	1	22	2.72532e-07	5.98768e-06	21.9705
Microtubule-associated protein 1B OS=Homo sapiens OX=9606 GN=MAP1B PE=1 SV=2	MAP1B	MAP1B_HUMAN	271	3	5	1	8	18	8	9	34	7.7185e-07	2.88168e-06	3.73347
Microtubule-actin cross-linking factor 1, isoforms 1/2/3/5 OS=Homo sapiens OX=9606 GN=MACF1 PE=1 SV=4	MACF1	MACF1_HUMAN	838	1	1	0	3	1	2	2	6	5.58959e-08	1.67995e-07	3.0055
Mitochondrial 2-oxoglutarate/malate carrier protein OS=Homo sapiens OX=9606 GN=SLC25A11 PE=1 SV=3	SLC25A11	M2OM_HUMAN	34	0	1	3	7	20	16	4	43	2.69068e-06	2.83229e-05	10.5263
Keratin, type II cuticular Hb2 OS=Homo sapiens OX=9606 GN=KRT82 PE=1 SV=3	KRT82	KRT82_HUMAN	57	0	0	0	0	10	0	0	10	0	4.02207e-06	100
Keratin, type I cuticular Ha5 OS=Homo sapiens OX=9606 GN=KRT35 PE=1 SV=5	KRT35	KRT35_HUMAN	50	0	0	0	0	11	0	0	11	0	5.04367e-06	100
Keratin, type I cuticular Ha4 OS=Homo sapiens OX=9606 GN=KRT34 PE=1 SV=2	KRT34	KRT34_HUMAN	49	0	0	3	9	4	0	3	13	1.3998e-06	6.60779e-06	4.72052
Krev interaction trapped protein 1 OS=Homo sapiens OX=9606 GN=KRIT1 PE=1 SV=2	KRIT1	KRIT1_HUMAN	84	0	0	0	35	48	37	0	120	0	3.27633e-05	100
Keratin, type I cuticular Ha2 OS=Homo sapiens OX=9606 GN=KRT32 PE=2 SV=3	KRT32	K1H2_HUMAN	50	0	0	0	0	17	0	0	17	0	7.79477e-06	100
Integrin beta-1-binding protein 1 OS=Homo sapiens OX=9606 GN=ITGB1BP1 PE=1 SV=1	ITGB1BP1	ITBP1_HUMAN	22	0	0	0	9	14	9	0	32	0	3.34212e-05	100
Eukaryotic translation initiation factor 2 subunit 2 OS=Homo sapiens OX=9606 GN=EIF2S2 PE=1 SV=2	EIF2S2	IF2B_HUMAN	38	0	1	2	2	2	9	3	13	1.80578e-06	7.35925e-06	4.07539
E3 ubiquitin-protein ligase HUWE1 OS=Homo sapiens OX=9606 GN=HUWE1 PE=1 SV=3	HUWE1	HUWE1_HUMAN	482	1	0	2	9	17	8	3	34	1.44554e-07	1.62613e-06	11.2493
Heat shock 70 kDa protein 4 OS=Homo sapiens OX=9606 GN=HSPA4 PE=1 SV=4	HSPA4	HSP74_HUMAN	94	5	4	2	12	13	10	11	35	2.73445e-06	8.61646e-06	3.15108
Very-long-chain (3R)-3-hydroxyacyl-CoA dehydratase 3 OS=Homo sapiens OX=9606 GN=HACD3 PE=1 SV=2	HACD3	HACD3_HUMAN	43	0	0	0	1	5	3	0	9	0	4.67809e-06	100
Histone H2B type 1-C/E/F/G/I OS=Homo sapiens OX=9606 GN=HIST1H2BC PE=1 SV=4	H2BC8	H2B1C_HUMAN	14	0	0	0	59	0	92	0	151	0	0.000241726	100
Histone H1x OS=Homo sapiens OX=9606 GN=H1FX PE=1 SV=1	H1-10	H1X_HUMAN	22	0	1	0	1	4	1	1	6	1.04058e-06	6.26078e-06	6.01663
Glutamate-rich WD repeat-containing protein 1 OS=Homo sapiens OX=9606 GN=GRWD1 PE=1 SV=1	GRWD1	GRWD1_HUMAN	49	0	0	0	4	2	5	0	11	0	5.10683e-06	100
Growth factor receptor-bound protein 2 OS=Homo sapiens OX=9606 GN=GRB2 PE=1 SV=1	GRB2	GRB2_HUMAN	25	0	0	0	1	3	2	0	6	0	5.40235e-06	100
Glutaredoxin-3 OS=Homo sapiens OX=9606 GN=GLRX3 PE=1 SV=2	GLRX3	GLRX3_HUMAN	37	0	1	0	1	4	2	1	7	6.18722e-07	4.26985e-06	6.90108
Gem-associated protein 4 OS=Homo sapiens OX=9606 GN=GEMIN4 PE=1 SV=2	GEMIN4	GEMI4_HUMAN	120	0	1	1	2	3	4	2	9	3.81301e-07	1.67783e-06	4.40028
eIF-2-alpha kinase activator GCN1 OS=Homo sapiens OX=9606 GN=GCN1 PE=1 SV=6	GCN1	GCN1_HUMAN	293	0	0	0	3	17	3	0	23	0	1.8015e-06	100
Fanconi anemia group I protein OS=Homo sapiens OX=9606 GN=FANCI PE=1 SV=4	FANCI	FANCI_HUMAN	149	0	0	0	0	9	4	0	13	0	1.92833e-06	100
Focal adhesion kinase 1 OS=Homo sapiens OX=9606 GN=PTK2 PE=1 SV=2	PTK2	FAK1_HUMAN	119	1	6	19	36	32	28	26	96	5.00596e-06	1.873e-05	3.74153
Emerin OS=Homo sapiens OX=9606 GN=EMD PE=1 SV=1	EMD	EMD_HUMAN	29	1	0	2	5	6	8	3	19	2.40258e-06	1.47747e-05	6.14951
DnaJ homolog subfamily A member 2 OS=Homo sapiens OX=9606 GN=DNAJA2 PE=1 SV=1	DNAJA2	DNJA2_HUMAN	46	0	0	0	3	6	4	0	13	0	6.43269e-06	100
DnaJ homolog subfamily A member 1 OS=Homo sapiens OX=9606 GN=DNAJA1 PE=1 SV=2	DNAJA1	DNJA1_HUMAN	45	2	2	4	6	11	14	8	31	4.11412e-06	1.53415e-05	3.72898
Endoribonuclease Dicer OS=Homo sapiens OX=9606 GN=DICER1 PE=1 SV=3	DICER1	DICER_HUMAN	219	0	0	0	3	2	1	0	6	0	6.55061e-07	100
Mitochondrial dicarboxylate carrier OS=Homo sapiens OX=9606 GN=SLC25A10 PE=1 SV=2	SLC25A10	DIC_HUMAN	31	0	0	0	6	10	10	0	26	0	1.89178e-05	100
Cystatin-B OS=Homo sapiens OX=9606 GN=CSTB PE=1 SV=2	CSTB	CYTB_HUMAN	11	0	0	2	2	2	2	2	6	4.15698e-06	1.25381e-05	3.01616
Versican core protein OS=Homo sapiens OX=9606 GN=VCAN PE=1 SV=3	VCAN	CSPG2_HUMAN	373	0	0	0	1	6	5	0	12	0	7.09325e-07	100
Calcium-binding mitochondrial carrier protein Aralar2 OS=Homo sapiens OX=9606 GN=SLC25A13 PE=1 SV=2	SLC25A13	CMC2_HUMAN	74	1	1	1	9	21	13	3	43	9.41949e-07	1.31991e-05	14.0126
Carboxymethylenebutenolidase homolog OS=Homo sapiens OX=9606 GN=CMBL PE=1 SV=1	CMBL	CMBL_HUMAN	28	2	0	0	4	2	1	2	7	1.71058e-06	6.04446e-06	3.53358
Clusterin OS=Homo sapiens OX=9606 GN=CLU PE=1 SV=1	CLU	CLUS_HUMAN	52	0	0	0	0	9	0	0	9	0	3.96793e-06	100
E3 ubiquitin-protein ligase CHIP OS=Homo sapiens OX=9606 GN=STUB1 PE=1 SV=2	STUB1	CHIP_HUMAN	35	0	0	0	4	3	1	0	8	0	5.49059e-06	100
60 kDa heat shock protein, mitochondrial OS=Homo sapiens OX=9606 GN=HSPD1 PE=1 SV=2	HSPD1	CH60_HUMAN	61	33	33	29	111	136	190	95	437	3.62096e-05	0.000161102	4.44915
Centrosomal protein of 85 kDa OS=Homo sapiens OX=9606 GN=CEP85 PE=1 SV=1	CEP85	CEP85_HUMAN	86	0	0	0	5	19	10	0	34	0	8.91857e-06	100
Centrosomal protein of 170 kDa OS=Homo sapiens OX=9606 GN=CEP170 PE=1 SV=1	CEP170	CE170_HUMAN	175	0	0	0	2	2	2	0	6	0	7.88111e-07	100
Cerebral cavernous malformations 2 protein OS=Homo sapiens OX=9606 GN=CCM2 PE=1 SV=1	CCM2	CCM2_HUMAN	49	0	0	0	44	59	44	0	147	0	6.89411e-05	100
ATP synthase subunit alpha, mitochondrial OS=Homo sapiens OX=9606 GN=ATP5F1A PE=1 SV=1	ATP5F1A	ATPA_HUMAN	60	1	1	0	0	2	5	2	7	7.8068e-07	2.45148e-06	3.14018
Sarcoplasmic/endoplasmic reticulum calcium ATPase 2 OS=Homo sapiens OX=9606 GN=ATP2A2 PE=1 SV=1	ATP2A2	AT2A2_HUMAN	115	0	0	0	1	9	1	0	11	0	2.19449e-06	100
Sodium/potassium-transporting ATPase subunit alpha-1 OS=Homo sapiens OX=9606 GN=ATP1A1 PE=1 SV=1	ATP1A1	AT1A1_HUMAN	113	0	1	0	1	7	6	1	14	2.0259e-07	2.72347e-06	13.4432
Apolipoprotein D OS=Homo sapiens OX=9606 GN=APOD PE=1 SV=1	APOD	APOD_HUMAN	21	0	2	0	0	13	3	2	16	2.18026e-06	1.70846e-05	7.83606
Apoptosis-inducing factor 1, mitochondrial OS=Homo sapiens OX=9606 GN=AIFM1 PE=1 SV=1	AIFM1	AIFM1_HUMAN	67	0	0	0	1	12	6	0	19	0	6.30419e-06	100
14-3-3 protein eta OS=Homo sapiens OX=9606 GN=YWHAH PE=1 SV=4	YWHAH	1433F_HUMAN	28	0	0	0	0	9	0	0	9	0	7.369e-06	100

## Sheet: Volcano Plot
UniProt ID	Fisher's Exact Test (p-value): *(p < 0.00911)	log2(fold change)	log10(Fisher's Exact Test)	GFP Repeat 1 (Spectral Counts)	GFP Repeat 2 (Spectral Counts)	GFP Repeat 3 (Spectral Counts)	TLNRD1-GFP Repeat 1 (Spectral Counts)	TLNRD1-GFP Repeat 2 (Spectral Counts)	TLNRD1-GFP Repeat 3 (Spectral Counts)
TBB4A_HUMAN	0.0001	8.96578	4	0	0	0	0	86	80
CCM2_HUMAN	0.0001	8.64386	4	0	0	0	44	59	44
KRIT1_HUMAN	0.0001	8.64386	4	0	0	0	35	48	37
K1H2_HUMAN	0.0001	8.64386	4	0	0	0	0	17	0
KRT35_HUMAN	0.00031	8.64386	3.50864	0	0	0	0	11	0
RCN2_HUMAN	0.0001	8.64386	4	0	0	0	10	15	16
UBR4_HUMAN	0.0001	8.64386	4	0	0	0	2	18	18
CEP85_HUMAN	0.0001	8.64386	4	0	0	0	5	19	10
ITBP1_HUMAN	0.0001	8.64386	4	0	0	0	9	14	9
DIC_HUMAN	0.0001	8.64386	4	0	0	0	6	10	10
GCN1_HUMAN	0.0001	8.64386	4	0	0	0	3	17	3
AIFM1_HUMAN	0.0001	8.64386	4	0	0	0	1	12	6
PRS4_HUMAN	0.0001	8.64386	4	0	0	0	6	5	5
DNJA2_HUMAN	0.0001	8.64386	4	0	0	0	3	6	4
FANCI_HUMAN	0.0001	8.64386	4	0	0	0	0	9	4
CSPG2_HUMAN	0.00015	8.64386	3.82391	0	0	0	1	6	5
KRT82_HUMAN	0.00065	8.64386	3.18709	0	0	0	0	10	0
GRWD1_HUMAN	0.00031	8.64386	3.50864	0	0	0	4	2	5
AT2A2_HUMAN	0.00031	8.64386	3.50864	0	0	0	1	9	1
PSA6_HUMAN	0.0013	8.64386	2.88606	0	0	0	2	5	2
PSD11_HUMAN	0.0013	8.64386	2.88606	0	0	0	4	3	2
HACD3_HUMAN	0.0013	8.64386	2.88606	0	0	0	1	5	3
TPP2_HUMAN	0.0013	8.64386	2.88606	0	0	0	0	6	3
CLUS_HUMAN	0.0013	8.64386	2.88606	0	0	0	0	9	0
PSA7_HUMAN (+1)	0.0028	8.64386	2.55284	0	0	0	2	3	3
PSA4_HUMAN	0.0028	8.64386	2.55284	0	0	0	3	2	3
PDC10_HUMAN	0.0028	8.64386	2.55284	0	0	0	1	4	3
CHIP_HUMAN	0.0028	8.64386	2.55284	0	0	0	4	3	1
PSD13_HUMAN	0.0028	8.64386	2.55284	0	0	0	4	4	0
STK25_HUMAN	0.0058	8.64386	2.23657	0	0	0	0	2	5
TBCD4_HUMAN	0.0058	8.64386	2.23657	0	0	0	0	6	1
CE170_HUMAN	0.012	8.64386	1.92082	0	0	0	2	2	2
DICER_HUMAN	0.012	8.64386	1.92082	0	0	0	3	2	1
GRB2_HUMAN	0.012	8.64386	1.92082	0	0	0	1	3	2
PSB2_HUMAN	0.012	8.64386	1.92082	0	0	0	1	3	2
ZCCHV_HUMAN	0.025	8.64386	1.60206	0	0	0	1	2	2
GLO2_HUMAN	0.025	8.64386	1.60206	0	0	0	1	3	1
PRS7_HUMAN	0.025	8.64386	1.60206	0	0	0	1	2	2
PSD12_HUMAN	0.025	8.64386	1.60206	0	0	0	2	3	0
ASCC3_HUMAN	0.025	8.64386	1.60206	0	0	0	0	3	2
TIM23_HUMAN	0.025	8.64386	1.60206	0	0	0	1	3	1
UTP11_HUMAN	0.025	8.64386	1.60206	0	0	0	3	0	2
CDIPT_HUMAN	0.025	8.64386	1.60206	0	0	0	0	4	1
PSB1_HUMAN	0.025	8.64386	1.60206	0	0	0	1	3	1
HAX1_HUMAN	0.053	8.64386	1.27572	0	0	0	1	2	1
PPP6_HUMAN	0.053	8.64386	1.27572	0	0	0	1	2	1
CNOT1_HUMAN	0.053	8.64386	1.27572	0	0	0	2	2	0
PSDE_HUMAN	0.053	8.64386	1.27572	0	0	0	2	2	0
LACTB_HUMAN	0.11	8.64386	0.958607	0	0	0	1	2	0
AKA12_HUMAN	0.11	8.64386	0.958607	0	0	0	0	1	2
LDHA_HUMAN	0.11	8.64386	0.958607	0	0	0	0	2	1
TF3C1_HUMAN	0.11	8.64386	0.958607	0	0	0	2	1	0
MYL6_HUMAN	0.11	8.64386	0.958607	0	0	0	1	0	2
LTN1_HUMAN	0.11	8.64386	0.958607	0	0	0	1	0	2
UBR5_HUMAN	0.11	8.64386	0.958607	0	0	0	0	2	1
GOGA4_HUMAN	0.11	8.64386	0.958607	0	0	0	0	3	0
DNJA3_HUMAN	0.11	8.64386	0.958607	0	0	0	0	0	3
DDX46_HUMAN	0.11	8.64386	0.958607	0	0	0	0	0	3
PGP_HUMAN	0.11	8.64386	0.958607	0	0	0	3	0	0
PROF1_HUMAN	0.23	8.64386	0.638272	0	0	0	0	0	2
ARHG2_HUMAN	0.23	8.64386	0.638272	0	0	0	0	2	0
VSIG8_HUMAN	0.23	8.64386	0.638272	0	0	0	0	2	0
MA7D1_HUMAN	0.23	8.64386	0.638272	0	0	0	0	2	0
BLM_HUMAN	0.23	8.64386	0.638272	0	0	0	0	0	2
NUP37_HUMAN	0.23	8.64386	0.638272	0	0	0	2	0	0
SSRA_HUMAN	0.23	8.64386	0.638272	0	0	0	0	2	0
TLRN1_HUMAN	0.0001	8.49185	4	0	0	2	176	291	262
PRS8_HUMAN	0.0001	4.85798	4	0	1	0	10	10	9
PSMD3_HUMAN	0.0001	4.70044	4	0	1	0	8	8	10
MIC60_HUMAN	0.0001	4.45943	4	0	1	0	7	7	8
CMC2_HUMAN	0.0001	3.80735	4	1	1	1	9	21	13
PSMD6_HUMAN	0.00028	3.80735	3.55284	1	0	0	6	5	3
AT1A1_HUMAN	0.00028	3.80735	3.55284	0	1	0	1	7	6
RL32_HUMAN	0.00055	3.70044	3.25964	0	1	0	3	7	3
PSA1_HUMAN	0.0011	3.58496	2.95861	0	0	1	6	2	4
PSB5_HUMAN	0.0011	3.58496	2.95861	0	1	0	4	4	4
M2OM_HUMAN	0.0001	3.45943	4	0	1	3	7	20	16
HUWE1_HUMAN	0.0001	3.45943	4	1	0	2	9	17	8
PRS10_HUMAN	0.004	3.32193	2.39794	1	0	0	5	2	3
SC16A_HUMAN	0.0001	3.21723	4	1	2	0	5	15	8
PSA5_HUMAN	0.0076	3.16993	2.11919	0	0	1	2	4	3
APOD_HUMAN	0.00036	3	3.4437	0	2	0	0	13	3
NUBP1_HUMAN	0.027	2.80735	1.56864	1	0	0	3	3	1
GLRX3_HUMAN	0.027	2.80735	1.56864	0	1	0	1	4	2
EMD_HUMAN	0.00022	2.65535	3.65758	1	0	2	5	6	8
H1X_HUMAN	0.05	2.58496	1.30103	0	1	0	1	4	1
PSMD2_HUMAN	0.00071	2.51096	3.14874	1	0	2	9	4	4
RL36A_HUMAN	0.00012	2.45943	3.92082	0	1	3	5	10	7
PRS6A_HUMAN	0.0076	2.45943	2.11919	0	2	0	4	4	3
PRS6B_HUMAN	0.0076	2.45943	2.11919	0	2	0	6	3	2
RL23A_HUMAN	0.0001	2.40599	4	7	0	4	14	19	25
GLOD4_HUMAN	0.092	2.32193	1.03621	0	0	1	0	4	1
SKP1_HUMAN	0.092	2.32193	1.03621	1	0	0	1	0	4
RL10A_HUMAN	0.0001	2.23266	4	4	3	3	12	23	12
RLA2_HUMAN	0.004	2.23266	2.39794	2	0	1	3	5	6
CH60_HUMAN	0.0001	2.20163	4	33	33	29	111	136	190
PSMD1_HUMAN	0.0012	2.16993	2.92082	0	3	1	6	7	5
PSB6_HUMAN	0.024	2.16993	1.61979	0	0	2	3	2	4
PSA3_HUMAN	0.024	2.16993	1.61979	0	0	2	3	1	5
SYNE2_HUMAN	0.024	2.16993	1.61979	2	0	0	4	0	5
GEMI4_HUMAN	0.024	2.16993	1.61979	0	1	1	2	3	4
IF2B_HUMAN	0.0069	2.10434	2.16115	0	1	2	2	2	9
RL21_HUMAN	0.0001	2	4	3	3	3	7	15	14
DPM1_HUMAN	0.16	2	0.79588	1	0	0	1	1	2
RPAB3_HUMAN	0.16	2	0.79588	1	0	0	1	0	3
CHM1A_HUMAN	0.16	2	0.79588	1	0	0	2	1	1
DNJA1_HUMAN	0.0001	1.96347	4	2	2	4	6	11	14
MAP1B_HUMAN	0.0001	1.926	4	3	5	1	8	18	8
RS26_HUMAN (+1)	0.0059	1.926	2.22915	1	2	1	2	8	5
RL5_HUMAN	0.0001	1.88753	4	16	5	8	32	39	36
FAK1_HUMAN	0.0001	1.88753	4	1	6	19	36	32	28
CMBL_HUMAN	0.071	1.80735	1.14874	2	0	0	4	2	1
NP1L1_HUMAN	0.071	1.80735	1.14874	1	1	0	1	2	4
ATPA_HUMAN	0.071	1.80735	1.14874	1	1	0	0	2	5
RBM34_HUMAN	0.071	1.80735	1.14874	2	0	0	2	0	5
HSP74_HUMAN	0.0001	1.67807	4	5	4	2	12	13	10
RL36_HUMAN	0.00035	1.67807	3.45593	3	2	4	4	13	12
RL13A_HUMAN	0.0001	1.58496	4	6	6	9	11	30	23
RL10_HUMAN	0.00046	1.58496	3.33724	2	3	5	5	13	12
IF2A_HUMAN	0.00089	1.58496	3.05061	3	3	3	4	12	11
MACF1_HUMAN	0.12	1.58496	0.920819	1	1	0	3	1	2
RS24_HUMAN	0.12	1.58496	0.920819	1	0	1	1	2	3
CYTB_HUMAN	0.12	1.58496	0.920819	0	0	2	2	2	2
CBX5_HUMAN	0.12	1.58496	0.920819	1	0	1	3	0	3
COPA_HUMAN	0.12	1.58496	0.920819	0	2	0	0	5	1
CO1A1_HUMAN	0.12	1.58496	0.920819	1	1	0	0	6	0
IMP4_HUMAN	0.28	1.58496	0.552842	0	0	1	1	0	2
PNO1_HUMAN	0.28	1.58496	0.552842	0	0	1	2	0	1
PURA2_HUMAN	0.28	1.58496	0.552842	1	0	0	2	1	0
MAT2B_HUMAN	0.28	1.58496	0.552842	0	0	1	1	2	0
CTR9_HUMAN	0.28	1.58496	0.552842	1	0	0	0	0	3
TBB2B_HUMAN (+1)	0.0001	1.53605	4	0	0	70	0	99	101
RL18A_HUMAN	0.00016	1.48543	3.79588	3	5	5	10	13	14
UBP24_HUMAN	0.021	1.48543	1.67778	1	3	1	3	9	2
BUB3_HUMAN	0.043	1.48543	1.36653	3	0	1	5	4	2
RL11_HUMAN	0.0001	1.43296	4	8	4	7	13	22	17
RS12_HUMAN	0.089	1.43296	1.05061	1	0	2	2	2	4
RL27A_HUMAN	0.0067	1.37851	2.17393	3	2	3	4	9	8
BIRC6_HUMAN	0.013	1.37851	1.88606	1	4	2	3	12	3
RL26_HUMAN	0.0001	1.32193	4	12	7	8	17	25	26
RL28_HUMAN	0.0001	1.32193	4	7	8	10	12	28	22
TSR1_HUMAN	0.067	1.32193	1.17393	0	2	2	1	4	5
CALX_HUMAN	0.19	1.32193	0.721246	0	1	1	0	3	2
PUR6_HUMAN	0.19	1.32193	0.721246	0	1	1	0	4	1
NGDN_HUMAN	0.19	1.32193	0.721246	1	0	1	3	0	2
EP400_HUMAN	0.19	1.32193	0.721246	1	0	1	0	0	5
RL6_HUMAN	0.0001	1.26303	4	15	21	14	18	49	53
RL27_HUMAN	0.0001	1.26303	4	7	7	8	10	24	18
EIF3B_HUMAN	0.051	1.26303	1.29243	2	2	1	2	6	4
SMC4_HUMAN	0.051	1.26303	1.29243	0	4	1	6	2	4
RL3_HUMAN	0.0001	1.20163	4	13	21	19	29	46	48
RL13_HUMAN	0.0001	1.20163	4	10	12	17	22	33	33
BAG2_HUMAN	0.0096	1.20163	2.01773	5	2	3	5	10	8
RL35_HUMAN	0.012	1.20163	1.92082	3	2	4	5	8	8
RL7_HUMAN	0.0001	1.1375	4	18	13	15	27	32	43
RS3A_HUMAN	0.0001	1.1375	4	18	17	11	33	35	34
RL8_HUMAN	0.0001	1.1375	4	9	8	11	18	19	26
MPCP_HUMAN	0.0001	1.1375	4	7	9	11	14	22	24
RL35A_HUMAN	0.00091	1.1375	3.04096	4	6	10	7	21	15
RS23_HUMAN	0.024	1.1375	1.61979	2	3	3	3	10	5
LC7L2_HUMAN	0.078	1.1375	1.10791	1	2	2	2	2	7
SARNP_HUMAN	0.078	1.1375	1.10791	4	1	0	8	0	3
EF1B_HUMAN	0.1	1.1375	1	1	1	2	4	2	3
CBX3_HUMAN	0.1	1.1375	1	2	0	2	5	1	3
KRT86_HUMAN	0.0001	1.07039	4	19	11	0	26	28	9
KRT85_HUMAN	0.00057	1.07039	3.24413	14	8	0	23	24	0
RS19_HUMAN	0.0049	1.07039	2.3098	5	5	6	11	15	7
RL19_HUMAN	0.0062	1.07039	2.20761	3	7	5	5	14	12
RL34_HUMAN	0.01	1.07039	2	5	4	4	6	11	10
RL14_HUMAN	0.01	1.07039	2	5	3	5	8	10	9
LARP1_HUMAN	0.035	1.07039	1.45593	2	4	2	4	8	5
PRKDC_HUMAN	0.0001	1	4	65	31	43	84	105	88
PYR1_HUMAN	0.0001	1	4	33	50	34	61	113	65
RS9_HUMAN	0.0001	1	4	12	11	14	15	33	27
YBOX1_HUMAN	0.0001	1	4	16	12	9	23	23	29
RS6_HUMAN	0.00019	1	3.72125	12	8	13	15	22	28
RS15A_HUMAN	0.0069	1	2.16115	6	2	8	6	15	11
RL22_HUMAN	0.051	1	1.29243	4	2	2	5	6	5
EPIPL_HUMAN	0.051	1	1.29243	4	2	2	3	8	5
PRDX6_HUMAN	0.12	1	0.920819	0	3	2	4	4	2
XRCC1_HUMAN	0.12	1	0.920819	0	1	4	1	0	9
PHB_HUMAN	0.16	1	0.79588	1	2	1	2	3	3
TXD12_HUMAN	0.16	1	0.79588	2	1	1	2	4	2
RL7L_HUMAN	0.16	1	0.79588	2	0	2	4	0	4
ZFP2_HUMAN	0.16	1	0.79588	1	1	2	2	3	3
PCNA_HUMAN	0.22	1	0.657577	2	0	1	2	1	3
CHD1_HUMAN	0.31	1	0.508638	1	0	1	2	1	1
DAZP1_HUMAN	0.31	1	0.508638	0	0	2	1	0	3
BRD4_HUMAN	0.31	1	0.508638	1	0	1	2	0	2
DHX37_HUMAN	0.31	1	0.508638	2	0	0	1	0	3
POP1_HUMAN	0.47	1	0.327902	1	0	0	0	0	2
HECD1_HUMAN	0.47	1	0.327902	1	0	0	0	2	0
RS16_HUMAN	0.0042	0.925999	2.37675	7	7	7	8	19	13
PGAM5_HUMAN	0.0086	0.925999	2.0655	11	1	6	10	9	15
RL30_HUMAN	0.023	0.925999	1.63827	5	5	4	5	13	8
SMRC1_HUMAN	0.044	0.925999	1.35655	4	0	6	5	0	14
GMDS_HUMAN	0.057	0.925999	1.24413	3	5	1	8	7	2
DHX30_HUMAN	0.074	0.925999	1.13077	3	2	3	3	6	6
LG3BP_HUMAN	0.097	0.925999	1.01323	2	3	2	4	5	4
ADT2_HUMAN	0.0001	0.847997	4	24	31	32	43	57	53
RL7A_HUMAN	0.0001	0.847997	4	20	17	22	26	39	40
RS4X_HUMAN	0.00019	0.847997	3.72125	16	14	17	18	30	35
RL15_HUMAN	0.00016	0.847997	3.79588	12	13	20	18	30	33
DYHC1_HUMAN	0.00032	0.847997	3.49485	15	16	11	17	40	18
RS8_HUMAN	0.0055	0.847997	2.25964	10	6	8	10	17	16
RS17_HUMAN	0.031	0.847997	1.50864	4	4	6	6	9	10
IF2B2_HUMAN	0.062	0.847997	1.20761	0	4	6	7	4	7
IF2G_HUMAN	0.062	0.847997	1.20761	3	3	4	5	5	8
NEB2_HUMAN	0.08	0.847997	1.09691	3	0	6	6	5	5
LA_HUMAN	0.13	0.847997	0.886057	4	1	1	5	2	4
IMDH2_HUMAN	0.17	0.847997	0.769551	0	3	2	1	3	5
ADT3_HUMAN	0.0001	0.765535	4	25	32	31	44	55	52
RS3_HUMAN	0.00047	0.765535	3.3279	15	15	17	23	30	27
RL17_HUMAN	0.0081	0.765535	2.09151	8	8	9	8	16	19
FLNB_HUMAN	0.046	0.765535	1.33724	5	0	10	9	7	9
DNLI3_HUMAN	0.027	0.765535	1.56864	6	0	10	5	1	22
MYH10_HUMAN	0.071	0.765535	1.14874	0	6	6	6	8	6
NDKA_HUMAN	0.086	0.765535	1.0655	2	4	4	5	6	6
RL37A_HUMAN	0.086	0.765535	1.0655	3	1	6	3	7	7
PHB2_HUMAN	0.1	0.765535	1	3	5	0	5	6	3
NSUN2_HUMAN	0.18	0.765535	0.744727	1	4	1	2	6	2
RPAB1_HUMAN	0.18	0.765535	0.744727	3	0	3	3	2	5
XPOT_HUMAN	0.32	0.765535	0.49485	0	2	1	1	1	3
H10_HUMAN	0.32	0.765535	0.49485	2	0	1	3	0	2
SCAFB_HUMAN	0.32	0.765535	0.49485	2	0	1	3	0	2
TASOR_HUMAN	0.32	0.765535	0.49485	2	0	1	3	0	2
COIL_HUMAN	0.32	0.765535	0.49485	0	0	3	4	0	1
TBA1C_HUMAN	0.0001	0.678072	4	53	58	50	58	99	93
RLA0_HUMAN	0.0008	0.678072	3.09691	21	21	14	18	33	38
RL18_HUMAN	0.0043	0.678072	2.36653	13	11	19	13	27	27
RS7_HUMAN	0.0089	0.678072	2.05061	9	5	17	11	15	24
RS11_HUMAN	0.015	0.678072	1.82391	11	6	8	9	15	17
RL24_HUMAN	0.036	0.678072	1.4437	6	7	8	8	12	13
TCPH_HUMAN	0.032	0.678072	1.49485	7	8	4	9	12	10
TCPB_HUMAN	0.032	0.678072	1.49485	6	10	3	12	11	8
TXTP_HUMAN	0.043	0.678072	1.36653	4	9	6	8	10	12
PAIRB_HUMAN	0.041	0.678072	1.38722	5	9	4	6	14	9
RS25_HUMAN	0.054	0.678072	1.26761	6	6	6	6	12	10
TCPA_HUMAN	0.054	0.678072	1.26761	3	8	7	8	10	10
HS105_HUMAN	0.079	0.678072	1.10237	5	5	4	8	7	7
ATX2L_HUMAN	0.15	0.678072	0.823909	3	4	2	3	4	7
U2AF1_HUMAN (+1)	0.14	0.678072	0.853872	5	0	3	6	4	3
CBX1_HUMAN	0.24	0.678072	0.619789	3	0	2	4	0	4
K2C75_HUMAN	0.00037	0.584963	3.4318	83	0	0	59	65	0
GRP75_HUMAN	0.00072	0.584963	3.14267	30	31	21	42	37	41
P5CS_HUMAN	0.0039	0.584963	2.40894	3	19	24	0	30	41
RS13_HUMAN	0.0092	0.584963	2.03621	15	12	16	17	24	23
MDN1_HUMAN	0.015	0.584963	1.82391	19	2	10	20	12	16
RL12_HUMAN	0.035	0.584963	1.45593	7	8	11	10	13	16
NUMA1_HUMAN	0.068	0.584963	1.16749	9	0	8	21	0	5
RS14_HUMAN	0.086	0.584963	1.0655	5	5	6	6	8	10
EFTU_HUMAN	0.13	0.584963	0.886057	5	3	5	8	4	7
PRC2C_HUMAN	0.13	0.584963	0.886057	8	3	1	8	6	4
RS27_HUMAN	0.12	0.584963	0.920819	4	2	5	4	8	5
CKAP4_HUMAN	0.16	0.584963	0.79588	2	5	3	4	6	5
RL29_HUMAN	0.2	0.584963	0.69897	3	2	3	2	4	6
SPT5H_HUMAN	0.2	0.584963	0.69897	3	4	1	5	1	6
CAPZB_HUMAN	0.25	0.584963	0.60206	1	2	3	2	6	1
RS15_HUMAN	0.25	0.584963	0.60206	1	2	3	2	3	4
LN28B_HUMAN	0.33	0.584963	0.481486	2	0	2	2	1	3
KRI1_HUMAN	0.33	0.584963	0.481486	1	0	3	2	0	4
MET2B_HUMAN	0.46	0.584963	0.337242	0	1	1	2	1	0
SLN11_HUMAN	0.46	0.584963	0.337242	0	1	1	0	2	1
THOC6_HUMAN	0.46	0.584963	0.337242	2	0	0	2	0	1
PK1IP_HUMAN	0.46	0.584963	0.337242	2	0	0	1	0	2
CAND1_HUMAN	0.46	0.584963	0.337242	0	2	0	1	1	1
HSP7C_HUMAN	0.0001	0.485427	4	140	134	103	175	167	198
NUCL_HUMAN	0.0001	0.485427	4	84	59	52	76	105	84
HS90A_HUMAN	0.00056	0.485427	3.25181	30	38	27	33	49	54
USP9X_HUMAN	0.027	0.485427	1.56864	10	17	13	17	28	11
MYH9_HUMAN	0.041	0.485427	1.38722	5	17	9	16	11	17
TCPD_HUMAN	0.047	0.485427	1.3279	9	12	7	15	13	12
IF4A1_HUMAN	0.081	0.485427	1.09151	9	6	7	6	8	17
1433G_HUMAN	0.12	0.485427	0.920819	12	0	6	6	10	9
PIMT_HUMAN	0.095	0.485427	1.02228	6	8	5	10	7	10
SRSF2_HUMAN	0.095	0.485427	1.02228	12	2	5	7	6	14
RRP1B_HUMAN	0.12	0.485427	0.920819	10	0	9	12	6	8
IF4G1_HUMAN	0.093	0.485427	1.03152	1	12	5	6	8	12
TRA2B_HUMAN	0.093	0.485427	1.03152	9	1	8	11	0	15
SYMC_HUMAN	0.14	0.485427	0.853872	3	9	4	9	8	5
RL31_HUMAN	0.17	0.485427	0.769551	4	3	6	4	9	5
RACK1_HUMAN	0.17	0.485427	0.769551	2	5	5	5	5	7
SRPK1_HUMAN	0.17	0.485427	0.769551	3	4	5	4	6	7
BOLA2_HUMAN	0.21	0.485427	0.677781	4	2	5	4	5	6
RRBP1_HUMAN	0.26	0.485427	0.585027	1	7	0	5	4	2
XPO5_HUMAN	0.26	0.485427	0.585027	0	6	1	2	6	2
RSF1_HUMAN	0.33	0.485427	0.481486	2	0	3	2	0	5
RENT1_HUMAN	0.33	0.485427	0.481486	0	4	1	0	4	3
HMGA1_HUMAN	0.33	0.485427	0.481486	4	0	1	4	0	3
HS71A_HUMAN (+1)	0.0001	0.378512	4	284	268	224	292	328	358
RL4_HUMAN	0.003	0.378512	2.52288	35	31	30	32	44	53
RS18_HUMAN	0.098	0.378512	1.00877	11	10	10	9	16	15
SRSF9_HUMAN	0.13	0.378512	0.886057	14	0	10	14	0	17
EIF3A_HUMAN	0.13	0.378512	0.886057	4	13	5	13	9	7
YLPM1_HUMAN	0.18	0.378512	0.744727	9	0	6	9	0	11
ALKB4_HUMAN	0.22	0.378512	0.657577	4	6	3	7	5	5
THOC4_HUMAN	0.22	0.378512	0.657577	7	3	3	7	4	6
CAPR1_HUMAN	0.27	0.378512	0.568636	2	5	4	4	6	4
CBR1_HUMAN	0.27	0.378512	0.568636	5	4	2	7	5	2
PDS5B_HUMAN	0.27	0.378512	0.568636	4	0	6	6	0	7
RL38_HUMAN	0.27	0.378512	0.568636	3	3	3	2	6	4
RTRAF_HUMAN	0.34	0.378512	0.468521	3	1	3	2	1	6
SFR15_HUMAN	0.34	0.378512	0.468521	3	1	3	4	0	5
CKAP5_HUMAN	0.34	0.378512	0.468521	0	4	2	3	1	4
NIPBL_HUMAN	0.34	0.378512	0.468521	4	0	2	5	0	3
ATPB_HUMAN	0.34	0.378512	0.468521	0	4	2	0	3	5
SYVC_HUMAN	0.46	0.378512	0.337242	1	2	0	0	3	1
LDHB_HUMAN	0.46	0.378512	0.337242	0	3	0	0	3	1
SF3B4_HUMAN	0.46	0.378512	0.337242	2	0	1	3	0	1
TBB5_HUMAN	0.00023	0.263034	3.63827	120	100	102	97	141	149
TBB4B_HUMAN	0.003	0.263034	2.52288	92	83	80	75	111	112
HS90B_HUMAN	0.0086	0.263034	2.0655	48	47	40	37	58	70
XRCC5_HUMAN	0.039	0.263034	1.40894	29	22	25	32	19	42
PARK7_HUMAN	0.14	0.263034	0.853872	17	19	14	20	20	18
ROA0_HUMAN	0.082	0.263034	1.08619	22	0	25	22	7	29
RS2_HUMAN	0.11	0.263034	0.958607	9	20	15	10	22	21
CHD4_HUMAN	0.11	0.263034	0.958607	21	2	21	16	7	30
RSSA_HUMAN	0.18	0.263034	0.744727	11	17	7	11	15	15
1433E_HUMAN	0.2	0.263034	0.69897	12	9	7	6	13	14
ANM1_HUMAN	0.2	0.263034	0.69897	6	19	3	10	14	9
TIF1B_HUMAN	0.2	0.263034	0.69897	6	11	6	7	10	11
NU133_HUMAN	0.2	0.263034	0.69897	9	3	11	10	5	13
SYDC_HUMAN	0.2	0.263034	0.69897	7	11	4	13	7	7
EBP2_HUMAN	0.24	0.263034	0.619789	11	1	9	11	2	12
1433Z_HUMAN	0.28	0.263034	0.552842	10	0	6	5	7	7
GSHR_HUMAN	0.28	0.263034	0.552842	8	7	3	8	8	5
SRCAP_HUMAN	0.34	0.263034	0.468521	9	0	4	4	0	11
RL23_HUMAN	0.28	0.263034	0.552842	4	3	5	3	6	6
NPA1P_HUMAN	0.34	0.263034	0.468521	3	0	9	9	0	5
TCPE_HUMAN	0.34	0.263034	0.468521	3	6	2	4	5	4
SSF1_HUMAN	0.34	0.263034	0.468521	4	2	5	6	2	5
MRT4_HUMAN	0.34	0.263034	0.468521	5	0	6	3	2	8
RS5_HUMAN	0.34	0.263034	0.468521	2	4	3	3	5	3
MARCS_HUMAN	0.44	0.263034	0.356547	0	5	1	1	4	2
MAP4_HUMAN	0.44	0.263034	0.356547	0	6	0	2	2	3
RNPS1_HUMAN	0.44	0.263034	0.356547	2	0	4	3	0	4
DOCK7_HUMAN	0.44	0.263034	0.356547	0	0	6	6	0	1
RS20_HUMAN	0.45	0.263034	0.346787	2	1	2	1	2	3
LAS1L_HUMAN	0.45	0.263034	0.346787	2	0	3	3	0	3
ELYS_HUMAN	0.45	0.263034	0.346787	4	0	1	3	0	3
SNUT2_HUMAN	0.45	0.263034	0.346787	4	0	1	3	0	3
BAZ1A_HUMAN	0.45	0.263034	0.346787	0	0	5	4	0	2
P35527-R	0.45	0.263034	0.346787	1	2	2	3	1	2
POGZ_HUMAN	0.45	0.263034	0.346787	2	0	2	2	0	3
NH2L1_HUMAN	0.45	0.263034	0.346787	2	0	2	2	0	3
NPM_HUMAN	0.033	0.137504	1.48149	76	26	58	56	40	85
K1C19_HUMAN	0.09	0.137504	1.04576	58	0	62	45	39	48
XRCC6_HUMAN	0.077	0.137504	1.11351	40	16	36	37	16	52
ILF2_HUMAN	0.18	0.137504	0.744727	30	11	27	26	13	35
IRS4_HUMAN	0.21	0.137504	0.677781	20	14	32	23	23	25
SYEP_HUMAN	0.23	0.137504	0.638272	20	31	15	22	32	16
HNRPF_HUMAN	0.24	0.137504	0.619789	25	10	15	17	12	25
K1H1_HUMAN	0.32	0.137504	0.49485	20	14	0	21	15	0
DCD_HUMAN	0.28	0.137504	0.552842	19	12	11	17	14	14
IMA1_HUMAN	0.21	0.137504	0.677781	20	7	10	21	6	15
IPO5_HUMAN	0.21	0.137504	0.677781	9	20	8	12	21	9
PABP4_HUMAN	0.32	0.137504	0.49485	13	12	12	12	12	15
TCPQ_HUMAN	0.24	0.137504	0.619789	13	15	7	10	15	14
RBBP7_HUMAN	0.28	0.137504	0.552842	15	7	13	15	8	15
PCBP2_HUMAN	0.32	0.137504	0.49485	9	14	10	12	10	13
TCPG_HUMAN	0.33	0.137504	0.481486	6	14	6	6	12	10
METK2_HUMAN	0.28	0.137504	0.552842	6	12	5	11	10	5
RTCB_HUMAN	0.28	0.137504	0.552842	10	5	7	7	5	13
RPB2_HUMAN	0.28	0.137504	0.552842	9	1	12	10	3	12
KPRP_HUMAN	0.34	0.137504	0.468521	6	8	6	9	8	5
RUVB2_HUMAN	0.34	0.137504	0.468521	9	3	6	9	1	10
TCPZ_HUMAN	0.4	0.137504	0.39794	6	8	4	4	8	7
RPA1_HUMAN	0.4	0.137504	0.39794	11	0	7	14	0	5
RL9_HUMAN	0.34	0.137504	0.468521	3	6	7	3	8	7
PP2AA_HUMAN	0.41	0.137504	0.387216	6	3	5	6	4	5
NU188_HUMAN	0.42	0.137504	0.376751	5	2	4	5	2	5
DDX24_HUMAN	0.42	0.137504	0.376751	6	0	5	3	2	7
TFAM_HUMAN	0.43	0.137504	0.366532	5	1	4	3	0	8
ARI1A_HUMAN	0.43	0.137504	0.366532	5	0	4	4	0	6
IPYR_HUMAN	0.43	0.137504	0.366532	3	3	2	3	2	4
GAR1_HUMAN	0.43	0.137504	0.366532	3	1	4	4	1	4
SNR40_HUMAN	0.43	0.137504	0.366532	5	0	3	5	0	4
HNRPM_HUMAN	0.061	0	1.21467	246	72	118	142	105	200
PRP8_HUMAN	0.32	0	0.49485	133	35	104	97	44	121
ROA1_HUMAN	0.3	0	0.522879	105	22	97	84	24	110
H12_HUMAN	0.41	0	0.387216	72	41	70	68	32	74
BIP_HUMAN	0.37	0	0.431798	46	68	49	54	52	51
FLNA_HUMAN	0.15	0	0.823909	49	47	44	56	50	41
HNRPQ_HUMAN	0.26	0	0.585027	46	13	35	33	12	51
HNRPD_HUMAN	0.29	0	0.537602	28	12	30	26	11	35
NOG1_HUMAN	0.26	0	0.585027	28	10	30	27	7	37
PCBP1_HUMAN	0.41	0	0.387216	17	21	14	17	17	17
FUS_HUMAN	0.34	0	0.468521	26	5	17	21	5	23
SRRM2_HUMAN	0.35	0	0.455932	18	10	18	9	8	30
SYIC_HUMAN	0.35	0	0.455932	8	23	12	18	19	7
IF4A3_HUMAN	0.31	0	0.508638	24	3	15	21	1	22
IF2P_HUMAN	0.4	0	0.39794	5	25	11	7	17	17
DNPEP_HUMAN	0.36	0	0.443697	11	15	11	11	14	13
TOP1_HUMAN	0.42	0	0.376751	15	4	14	15	5	13
BRX1_HUMAN	0.37	0	0.431798	17	1	14	9	4	20
SRSF4_HUMAN	0.5	0	0.30103	13	0	11	12	2	9
PRP19_HUMAN	0.39	0	0.408935	14	3	6	12	1	11
TDIF2_HUMAN	0.51	0	0.29243	13	2	8	11	0	11
SUGP2_HUMAN	0.46	0	0.337242	10	0	9	6	2	11
ACACA_HUMAN	0.47	0	0.327902	2	11	5	4	11	3
DDX50_HUMAN	0.48	0	0.318759	10	0	6	8	0	8
XP32_HUMAN	0.48	0	0.318759	5	4	6	3	5	7
SERA_HUMAN	0.49	0	0.309804	7	5	2	5	4	5
TRAP1_HUMAN	0.49	0	0.309804	5	5	4	4	5	5
SMU1_HUMAN	0.49	0	0.309804	7	0	6	6	0	7
CSRP2_HUMAN	0.5	0	0.30103	4	5	3	4	4	4
PDCD6_HUMAN	0.5	0	0.30103	3	5	4	3	5	4
SMHD1_HUMAN	0.51	0	0.29243	3	2	6	7	0	4
DDX52_HUMAN	0.51	0	0.29243	6	0	5	4	0	7
FMR1_HUMAN	0.52	0	0.283997	3	4	3	3	3	4
VRK1_HUMAN	0.52	0	0.283997	3	0	7	1	0	9
ISOC1_HUMAN	0.52	0	0.283997	3	3	3	3	3	3
AIMP2_HUMAN	0.52	0	0.283997	2	4	3	3	3	3
RRP15_HUMAN	0.52	0	0.283997	8	0	1	4	0	5
WDR12_HUMAN	0.53	0	0.275724	4	0	4	4	0	4
URB2_HUMAN	0.54	0	0.267606	3	1	3	2	0	5
TPM3_HUMAN (+1)	0.54	0	0.267606	3	3	1	2	2	3
BYST_HUMAN	0.54	0	0.267606	4	0	3	2	0	5
NED4L_HUMAN	0.54	0	0.267606	0	6	1	1	6	0
PROF2_HUMAN	0.56	0	0.251812	2	1	3	1	3	2
DUT_HUMAN	0.57	0	0.244125	2	1	2	1	2	2
ERH_HUMAN	0.57	0	0.244125	2	0	3	2	0	3
SSBP_HUMAN	0.57	0	0.244125	2	0	3	1	0	4
PRP31_HUMAN	0.57	0	0.244125	2	1	2	2	0	3
AKAP8_HUMAN	0.59	0	0.229148	2	1	1	2	0	2
NUFP2_HUMAN	0.59	0	0.229148	1	2	1	1	2	1
IWS1_HUMAN	0.59	0	0.229148	2	0	2	1	0	3
TRRAP_HUMAN	0.59	0	0.229148	3	0	1	1	0	3
TPX2_HUMAN	0.59	0	0.229148	1	0	3	1	0	3
PRP4B_HUMAN	0.59	0	0.229148	1	0	3	0	0	4
PUF60_HUMAN	0.59	0	0.229148	3	0	1	1	0	3
ATRX_HUMAN	0.62	0	0.207608	2	0	1	1	0	2
TFCP2_HUMAN	0.62	0	0.207608	1	1	1	0	0	3
NLE1_HUMAN	0.62	0	0.207608	1	0	2	1	0	2
EFHD2_HUMAN	0.62	0	0.207608	1	0	2	2	0	1
STAU1_HUMAN	0.62	0	0.207608	0	1	2	0	1	2
NACAM_HUMAN (+1)	0.62	0	0.207608	0	3	0	0	1	2
RCL1_HUMAN	0.62	0	0.207608	2	0	1	3	0	0
G6PI_HUMAN	0.62	0	0.207608	0	2	1	0	0	3
SEH1_HUMAN	0.62	0	0.207608	2	0	1	0	0	3
SRC8_HUMAN	0.62	0	0.207608	0	1	2	1	1	1
SDC2_HUMAN	0.62	0	0.207608	0	0	3	0	1	2
AQR_HUMAN	0.66	0	0.180456	0	0	2	2	0	0
HCFC1_HUMAN	0.66	0	0.180456	0	0	2	1	1	0
SPF27_HUMAN	0.66	0	0.180456	1	0	1	0	0	2
TLN1_HUMAN	0.66	0	0.180456	1	0	1	0	0	2
PAF1_HUMAN	0.66	0	0.180456	1	0	1	0	0	2
PDIP3_HUMAN	0.66	0	0.180456	0	0	2	0	0	2
CNN3_HUMAN	0.66	0	0.180456	0	2	0	0	2	0
LRWD1_HUMAN	0.66	0	0.180456	1	0	1	0	0	2
HDA10_HUMAN	0.66	0	0.180456	0	1	1	0	2	0
HORN_HUMAN	0.19	-0.152003	0.721246	174	209	103	167	124	131
FAS_HUMAN	0.46	-0.152003	0.337242	153	149	129	120	163	111
ROA2_HUMAN	0.39	-0.152003	0.408935	129	51	120	98	37	149
KI67_HUMAN	0.19	-0.152003	0.721246	162	27	111	123	14	119
DHX9_HUMAN	0.3	-0.152003	0.522879	100	47	90	93	35	79
EF1A1_HUMAN	0.26	-0.152003	0.585027	79	75	60	61	62	61
HNRPU_HUMAN	0.5	-0.152003	0.30103	71	45	65	62	40	66
K2C1B_HUMAN	0.37	-0.152003	0.431798	62	69	53	50	54	59
H2A1H_HUMAN (+2)	0.36	-0.152003	0.443697	57	36	63	42	34	61
RBP2_HUMAN	0.42	-0.152003	0.376751	84	11	54	62	12	59
NONO_HUMAN	0.43	-0.152003	0.366532	80	16	47	55	20	53
RL1D1_HUMAN	0.45	-0.152003	0.346787	60	20	61	40	11	76
MBB1A_HUMAN	0.49	-0.152003	0.309804	48	31	52	44	30	48
H31_HUMAN (+2)	0.44	-0.152003	0.356547	40	26	50	37	22	45
HNRH1_HUMAN	0.51	-0.152003	0.29243	47	19	30	34	13	41
U5S1_HUMAN	0.5	-0.152003	0.30103	37	15	37	33	11	39
H2AV_HUMAN (+1)	0.48	-0.152003	0.318759	28	19	35	23	19	32
CLH1_HUMAN	0.41	-0.152003	0.387216	18	32	32	24	29	19
HEAT1_HUMAN	0.44	-0.152003	0.356547	39	11	30	33	2	36
CRKL_HUMAN	0.4	-0.152003	0.39794	25	34	19	24	23	21
IF2B1_HUMAN	0.45	-0.152003	0.346787	26	23	24	21	20	24
SP16H_HUMAN	0.47	-0.152003	0.327902	19	19	29	16	13	31
PABP1_HUMAN	0.5	-0.152003	0.30103	22	21	21	21	13	24
FBRL_HUMAN	0.46	-0.152003	0.337242	30	10	23	21	6	29
TCOF_HUMAN	0.51	-0.152003	0.29243	30	9	20	23	2	30
NOP58_HUMAN	0.44	-0.152003	0.356547	28	5	24	19	0	31
DDX18_HUMAN	0.38	-0.152003	0.420216	24	6	24	17	6	23
UTP20_HUMAN	0.5	-0.152003	0.30103	19	0	32	16	2	30
SRSF1_HUMAN	0.4	-0.152003	0.39794	28	3	18	18	3	21
PSIP1_HUMAN	0.52	-0.152003	0.283997	24	3	19	18	2	23
SMC3_HUMAN	0.48	-0.152003	0.318759	24	2	20	14	3	24
G3P_HUMAN	0.47	-0.152003	0.327902	7	17	19	11	13	14
MINT_HUMAN	0.54	-0.152003	0.267606	28	0	11	18	0	18
PLEC_HUMAN	0.5	-0.152003	0.30103	22	1	15	14	4	18
ROAA_HUMAN	0.55	-0.152003	0.259637	17	6	15	14	3	18
SPB1_HUMAN	0.45	-0.152003	0.346787	9	8	21	9	2	22
TBL3_HUMAN	0.49	-0.152003	0.309804	16	3	18	13	1	19
RBP56_HUMAN	0.44	-0.152003	0.356547	19	5	12	16	0	15
IF2B3_HUMAN	0.47	-0.152003	0.327902	12	10	9	10	6	11
LPPRC_HUMAN	0.46	-0.152003	0.337242	7	10	13	6	9	11
LANC1_HUMAN	0.51	-0.152003	0.29243	9	12	8	8	9	9
RIF1_HUMAN	0.5	-0.152003	0.30103	19	0	7	10	0	13
BOP1_HUMAN	0.55	-0.152003	0.259637	13	1	11	11	0	12
EF1G_HUMAN	0.49	-0.152003	0.309804	10	11	2	8	7	5
RALY_HUMAN	0.54	-0.152003	0.267606	16	1	5	10	0	10
TXND5_HUMAN	0.48	-0.152003	0.318759	7	9	6	3	10	6
UTP4_HUMAN	0.48	-0.152003	0.318759	9	1	12	7	1	11
RAN_HUMAN	0.54	-0.152003	0.267606	8	3	9	7	3	8
IAH1_HUMAN	0.53	-0.152003	0.275724	7	6	6	7	6	5
SNRPA_HUMAN	0.54	-0.152003	0.267606	11	0	7	8	0	9
RU2A_HUMAN	0.53	-0.152003	0.275724	9	2	7	8	2	6
U3IP2_HUMAN	0.53	-0.152003	0.275724	10	0	8	10	0	6
NOG2_HUMAN	0.55	-0.152003	0.259637	6	0	10	8	0	7
UTP15_HUMAN	0.56	-0.152003	0.251812	7	1	7	5	0	9
ZN638_HUMAN	0.56	-0.152003	0.251812	10	0	5	7	0	7
PEF1_HUMAN	0.51	-0.152003	0.29243	5	4	6	4	6	3
MTREX_HUMAN	0.57	-0.152003	0.244125	7	2	5	4	4	5
LRC59_HUMAN	0.57	-0.152003	0.244125	6	4	4	4	2	7
RFA1_HUMAN	0.58	-0.152003	0.236572	5	1	6	4	0	7
SAHH_HUMAN	0.57	-0.152003	0.244125	2	9	0	3	5	2
ZCH18_HUMAN	0.57	-0.152003	0.244125	4	0	6	3	0	6
CPSF5_HUMAN	0.57	-0.152003	0.244125	4	0	5	1	1	6
TIM50_HUMAN	0.56	-0.152003	0.251812	2	2	4	0	4	3
LEG7_HUMAN	0.56	-0.152003	0.251812	0	2	6	1	0	6
ERF3A_HUMAN	0.56	-0.152003	0.251812	2	3	2	2	3	1
GNB1L_HUMAN	0.56	-0.152003	0.251812	2	3	2	2	3	1
SMCE1_HUMAN	0.56	-0.152003	0.251812	1	1	5	2	0	4
IF6_HUMAN	0.56	-0.152003	0.251812	4	0	3	3	0	3
RBM8A_HUMAN	0.56	-0.152003	0.251812	3	0	4	3	0	3
DNJC7_HUMAN	0.56	-0.152003	0.251812	1	4	2	1	4	1
K1C9_HUMAN	0.0001	-0.321928	4	433	551	326	335	324	352
K22E_HUMAN	0.00017	-0.321928	3.76955	418	514	357	322	347	356
K1C10_HUMAN	0.0001	-0.321928	4	401	488	397	300	338	361
ACTB_HUMAN (+1)	0.05	-0.321928	1.30103	157	113	157	121	77	151
H4_HUMAN	0.017	-0.321928	1.76955	121	88	157	88	63	134
ACTC_HUMAN (+1)	0.063	-0.321928	1.20066	113	81	118	90	56	106
H2B2E_HUMAN	0.073	-0.321928	1.13668	94	61	96	61	44	96
H2B1C_HUMAN	0.11	-0.321928	0.958607	90	55	91	59	41	92
RL40_HUMAN (+3)	0.03	-0.321928	1.52288	91	45	82	59	28	78
DDX21_HUMAN	0.065	-0.321928	1.18709	112	32	64	62	20	81
SFPQ_HUMAN	0.056	-0.321928	1.25181	105	38	56	63	26	65
U520_HUMAN	0.14	-0.321928	0.853872	90	18	82	64	19	72
HNRPL_HUMAN	0.18	-0.321928	0.744727	92	30	61	65	12	75
HNRPK_HUMAN	0.14	-0.321928	0.853872	74	27	46	50	16	52
HNRPR_HUMAN	0.17	-0.321928	0.769551	76	21	49	45	12	62
PTBP1_HUMAN	0.13	-0.321928	0.886057	66	24	45	40	15	52
DDX5_HUMAN	0.14	-0.321928	0.853872	64	25	43	40	25	40
ROA3_HUMAN	0.23	-0.321928	0.638272	55	16	58	43	8	56
RRP5_HUMAN	0.18	-0.321928	0.744727	53	15	58	45	2	55
HDAC6_HUMAN	0.25	-0.321928	0.60206	32	53	36	37	39	25
PRDX1_HUMAN	0.15	-0.321928	0.823909	33	45	37	26	43	22
TPR_HUMAN	0.18	-0.321928	0.744727	57	5	41	41	3	38
SYFB_HUMAN	0.3	-0.321928	0.522879	36	33	27	32	29	20
SF3B1_HUMAN	0.14	-0.321928	0.853872	49	12	36	32	8	35
NOP56_HUMAN	0.13	-0.321928	0.886057	44	9	39	33	0	37
DHX15_HUMAN	0.13	-0.321928	0.886057	48	6	34	26	7	34
NU155_HUMAN	0.16	-0.321928	0.79588	27	30	26	23	22	19
SON_HUMAN	0.27	-0.321928	0.568636	45	3	31	25	2	38
SYFA_HUMAN	0.34	-0.321928	0.468521	22	32	17	21	22	17
BCLF1_HUMAN	0.3	-0.321928	0.522879	37	6	26	29	3	25
H2AY_HUMAN	0.16	-0.321928	0.79588	29	9	31	19	1	32
MDC1_HUMAN	0.29	-0.321928	0.537602	37	6	16	18	4	26
NU205_HUMAN	0.32	-0.321928	0.49485	28	6	24	21	3	24
SAFB2_HUMAN	0.24	-0.321928	0.619789	30	0	25	22	0	21
BAZ1B_HUMAN	0.31	-0.321928	0.508638	25	5	26	27	1	18
RCC2_HUMAN	0.22	-0.321928	0.657577	16	21	20	13	16	15
OPA1_HUMAN	0.22	-0.321928	0.657577	16	24	12	10	21	9
PESC_HUMAN	0.28	-0.321928	0.552842	21	8	19	18	3	17
SMCA4_HUMAN	0.27	-0.321928	0.568636	22	7	17	16	2	18
PRDX2_HUMAN	0.34	-0.321928	0.468521	14	16	14	9	15	12
PWP2_HUMAN	0.34	-0.321928	0.468521	15	9	20	16	2	18
HNRH3_HUMAN	0.22	-0.321928	0.657577	23	4	18	16	0	18
WDR36_HUMAN	0.22	-0.321928	0.657577	21	7	16	12	0	21
DDB1_HUMAN	0.35	-0.321928	0.455932	13	12	13	5	15	11
DX39B_HUMAN	0.27	-0.321928	0.568636	20	4	15	12	3	15
RPB1_HUMAN	0.35	-0.321928	0.455932	21	0	17	16	1	14
DDX1_HUMAN	0.39	-0.321928	0.408935	16	12	9	10	11	10
WDR43_HUMAN	0.34	-0.321928	0.468521	22	4	11	14	0	16
RUVB1_HUMAN	0.33	-0.321928	0.481486	20	3	12	10	7	11
SMRC2_HUMAN	0.42	-0.321928	0.376751	11	6	16	8	0	20
PUR4_HUMAN	0.37	-0.321928	0.431798	9	15	9	9	12	6
HPRT_HUMAN	0.31	-0.321928	0.508638	10	11	10	6	11	7
RU17_HUMAN	0.3	-0.321928	0.522879	15	2	13	9	1	13
BMS1_HUMAN	0.33	-0.321928	0.481486	5	3	19	7	0	14
SRRM1_HUMAN	0.37	-0.321928	0.431798	10	6	9	2	5	13
SYLC_HUMAN	0.31	-0.321928	0.508638	3	16	6	8	7	4
ABCF1_HUMAN	0.31	-0.321928	0.508638	6	9	10	1	9	9
PELP1_HUMAN	0.36	-0.321928	0.443697	10	4	9	8	0	10
RS10_HUMAN	0.41	-0.321928	0.387216	5	9	8	3	6	9
U2AF2_HUMAN	0.41	-0.321928	0.387216	11	4	7	8	1	9
THOC2_HUMAN	0.34	-0.321928	0.468521	14	1	6	8	1	7
DDX54_HUMAN	0.4	-0.321928	0.39794	10	1	9	5	1	10
MIF_HUMAN	0.46	-0.321928	0.337242	7	7	5	4	7	5
COF1_HUMAN	0.39	-0.321928	0.408935	5	8	6	5	4	6
RU2B_HUMAN	0.45	-0.321928	0.346787	11	0	7	5	2	8
SF3A2_HUMAN	0.38	-0.321928	0.420216	9	4	5	5	3	6
KRT34_HUMAN	0.37	-0.321928	0.431798	9	5	3	9	4	0
G3BP1_HUMAN	0.45	-0.321928	0.346787	4	6	7	4	4	6
RSMB_HUMAN (+1)	0.45	-0.321928	0.346787	7	3	7	5	1	8
NOL11_HUMAN	0.37	-0.321928	0.431798	9	1	7	5	0	8
RPF2_HUMAN	0.44	-0.321928	0.356547	6	3	7	4	0	9
UTP18_HUMAN	0.44	-0.321928	0.356547	10	0	6	4	0	9
ELP1_HUMAN	0.36	-0.321928	0.443697	1	14	1	0	7	5
SC24C_HUMAN	0.5	-0.321928	0.30103	1	8	4	3	4	4
PP1G_HUMAN	0.5	-0.321928	0.30103	6	1	6	2	3	6
NCKP1_HUMAN	0.5	-0.321928	0.30103	0	9	4	3	5	3
CSK_HUMAN	0.5	-0.321928	0.30103	6	7	0	3	5	3
GNAI3_HUMAN	0.41	-0.321928	0.387216	5	0	8	4	0	6
PPIA_HUMAN	0.49	-0.321928	0.309804	5	3	4	0	5	5
CAZA2_HUMAN	0.4	-0.321928	0.39794	5	4	3	3	3	3
DCA13_HUMAN	0.48	-0.321928	0.318759	5	0	5	4	0	4
NEP1_HUMAN	0.47	-0.321928	0.327902	5	0	4	2	0	5
MGN2_HUMAN (+1)	0.46	-0.321928	0.337242	5	0	3	2	0	4
KIF1A_HUMAN	0.55	-0.321928	0.259637	1	3	2	3	1	1
PHF14_HUMAN	0.55	-0.321928	0.259637	2	1	3	2	0	3
EIF3C_HUMAN (+1)	0.55	-0.321928	0.259637	0	3	3	1	3	1
KTN1_HUMAN	0.55	-0.321928	0.259637	0	5	1	2	1	2
SRS10_HUMAN	0.55	-0.321928	0.259637	3	0	3	3	0	2
SAS10_HUMAN	0.55	-0.321928	0.259637	4	1	1	3	0	2
NUBP2_HUMAN	0.55	-0.321928	0.259637	0	4	1	1	2	1
OGT1_HUMAN	0.55	-0.321928	0.259637	2	2	1	1	3	0
TCRG1_HUMAN	0.55	-0.321928	0.259637	3	1	1	2	0	2
NVL_HUMAN	0.55	-0.321928	0.259637	2	0	3	2	0	2
MOV10_HUMAN	0.55	-0.321928	0.259637	0	2	3	1	1	2
SLTM_HUMAN	0.55	-0.321928	0.259637	2	0	3	2	0	2
CLU_HUMAN	0.55	-0.321928	0.259637	0	4	1	3	1	0
ALDOA_HUMAN	0.55	-0.321928	0.259637	0	1	4	0	1	3
ABCD3_HUMAN	0.54	-0.321928	0.267606	1	1	2	2	0	1
RU1C_HUMAN	0.54	-0.321928	0.267606	2	1	1	1	0	2
UBP2L_HUMAN	0.54	-0.321928	0.267606	1	3	0	0	1	2
SRFB1_HUMAN	0.54	-0.321928	0.267606	2	0	2	1	0	2
FBX50_HUMAN	0.54	-0.321928	0.267606	0	2	2	0	2	1
TARB1_HUMAN	0.54	-0.321928	0.267606	0	3	1	2	0	1
LC7L3_HUMAN	0.54	-0.321928	0.267606	1	0	3	0	0	3
K2C1_HUMAN	0.0001	-0.514573	4	612	775	565	467	489	486
K2C5_HUMAN	0.0001	-0.514573	4	294	390	315	219	232	235
DESP_HUMAN	0.0001	-0.514573	4	178	254	185	148	164	119
VIME_HUMAN	0.00091	-0.514573	3.04096	222	105	199	162	58	174
K2C8_HUMAN	0.0037	-0.514573	2.4318	116	106	115	90	71	87
HNRPC_HUMAN	0.0017	-0.514573	2.76955	117	46	108	74	23	92
PARP1_HUMAN	0.014	-0.514573	1.85387	88	75	98	52	26	117
TOP2A_HUMAN	0.011	-0.514573	1.95861	106	48	107	92	16	85
MATR3_HUMAN	0.0097	-0.514573	2.01323	96	34	76	66	10	71
ILF3_HUMAN	0.01	-0.514573	2	83	33	65	52	14	61
SPTN1_HUMAN	0.0034	-0.514573	2.46852	68	25	74	54	15	41
RBMX_HUMAN	0.0044	-0.514573	2.35655	74	26	59	45	8	52
DDX3X_HUMAN	0.015	-0.514573	1.82391	64	28	44	35	19	39
DDX17_HUMAN	0.014	-0.514573	1.85387	69	25	41	35	18	39
TOP2B_HUMAN	0.06	-0.514573	1.22185	51	16	54	43	0	46
SMCA5_HUMAN	0.028	-0.514573	1.55284	58	19	41	39	2	41
LMNB2_HUMAN	0.043	-0.514573	1.36653	55	9	35	34	3	32
K2C71_HUMAN	0.048	-0.514573	1.31876	32	31	29	22	23	19
PDIA6_HUMAN	0.025	-0.514573	1.60206	35	29	22	17	22	17
IMB1_HUMAN	0.097	-0.514573	1.01323	36	19	26	25	6	28
DEK_HUMAN	0.074	-0.514573	1.13077	30	16	32	15	3	37
TR150_HUMAN	0.072	-0.514573	1.14267	39	7	31	26	2	26
PYRG1_HUMAN	0.057	-0.514573	1.24413	33	28	15	21	19	12
SMC1A_HUMAN	0.067	-0.514573	1.17393	30	9	26	21	2	21
PUR2_HUMAN	0.052	-0.514573	1.284	19	31	14	14	13	15
ACINU_HUMAN	0.14	-0.514573	0.853872	31	6	23	23	1	20
FUBP2_HUMAN	0.16	-0.514573	0.79588	15	27	15	11	17	14
ELAV1_HUMAN	0.15	-0.514573	0.823909	32	1	23	16	2	23
K1C18_HUMAN	0.11	-0.514573	0.958607	16	10	20	16	0	15
DSRAD_HUMAN	0.11	-0.514573	0.958607	31	1	19	15	0	20
NU153_HUMAN	0.19	-0.514573	0.721246	22	5	19	18	1	15
RRP12_HUMAN	0.13	-0.514573	0.886057	12	7	27	9	1	22
RBM14_HUMAN	0.11	-0.514573	0.958607	26	1	19	15	1	15
ATD3A_HUMAN	0.18	-0.514573	0.744727	14	10	20	8	8	16
ENOA_HUMAN	0.12	-0.514573	0.920819	10	15	19	3	13	14
CEBPZ_HUMAN	0.12	-0.514573	0.920819	17	4	23	15	0	15
SMCA1_HUMAN	0.2	-0.514573	0.69897	24	0	0	0	0	16
SSRP1_HUMAN	0.19	-0.514573	0.721246	17	10	13	7	6	16
P53_HUMAN	0.19	-0.514573	0.721246	13	5	21	12	2	14
ECHA_HUMAN	0.1	-0.514573	1	14	6	20	7	5	14
PR40A_HUMAN	0.1	-0.514573	1	17	4	19	12	2	12
DSC1_HUMAN	0.14	-0.514573	0.853872	10	18	9	9	11	5
COR1C_HUMAN	0.13	-0.514573	0.886057	18	4	13	9	0	14
WDR3_HUMAN	0.15	-0.514573	0.823909	11	4	18	7	1	14
SF3A3_HUMAN	0.15	-0.514573	0.823909	17	4	12	10	0	12
KT3K_HUMAN	0.26	-0.514573	0.585027	8	14	9	10	9	4
SRSF3_HUMAN	0.25	-0.514573	0.60206	14	5	11	9	4	9
NU214_HUMAN	0.25	-0.514573	0.60206	10	3	17	11	2	9
DDX27_HUMAN	0.17	-0.514573	0.769551	15	0	16	6	0	15
SRSF6_HUMAN	0.24	-0.514573	0.619789	15	2	12	13	1	7
RAD50_HUMAN	0.2	-0.514573	0.69897	15	5	9	11	2	7
ARGI1_HUMAN	0.2	-0.514573	0.69897	7	13	9	7	10	3
RBM25_HUMAN	0.2	-0.514573	0.69897	13	3	13	4	1	15
CYFP1_HUMAN	0.3	-0.514573	0.522879	5	11	7	5	6	6
2AAA_HUMAN	0.24	-0.514573	0.619789	8	7	8	5	6	5
SYRC_HUMAN	0.24	-0.514573	0.619789	7	11	5	9	5	2
MK67I_HUMAN	0.29	-0.514573	0.537602	12	1	9	8	0	8
CCAR2_HUMAN	0.28	-0.514573	0.552842	12	1	8	9	0	6
PB1_HUMAN	0.28	-0.514573	0.552842	12	0	9	12	0	3
DNMT1_HUMAN	0.27	-0.514573	0.568636	2	9	9	6	0	8
GNL3_HUMAN	0.21	-0.514573	0.677781	9	1	10	5	1	7
NOC3L_HUMAN	0.21	-0.514573	0.677781	4	2	14	1	1	11
DJC10_HUMAN	0.31	-0.514573	0.508638	4	9	5	4	5	4
NU160_HUMAN	0.31	-0.514573	0.508638	6	2	10	6	0	7
RRP1_HUMAN	0.25	-0.514573	0.60206	10	2	6	6	0	6
SYQ_HUMAN	0.25	-0.514573	0.60206	2	10	6	6	6	0
XRN2_HUMAN	0.3	-0.514573	0.522879	7	3	7	5	1	6
RED_HUMAN	0.29	-0.514573	0.537602	10	1	5	3	0	8
PLPHP_HUMAN	0.35	-0.514573	0.455932	6	4	5	5	4	2
TADBP_HUMAN	0.35	-0.514573	0.455932	8	2	5	6	0	5
GGYF2_HUMAN	0.28	-0.514573	0.552842	5	5	5	2	4	4
LANC2_HUMAN	0.28	-0.514573	0.552842	6	6	3	3	4	3
SPT6H_HUMAN	0.34	-0.514573	0.468521	4	1	9	8	0	2
STAG2_HUMAN	0.39	-0.514573	0.408935	6	0	5	1	0	7
AATF_HUMAN	0.38	-0.514573	0.420216	5	1	4	3	0	4
CENPV_HUMAN	0.38	-0.514573	0.420216	5	0	5	3	0	4
RGAP1_HUMAN	0.36	-0.514573	0.443697	3	1	5	3	0	3
ESF1_HUMAN	0.36	-0.514573	0.443697	5	0	4	1	0	5
GGCT_HUMAN	0.44	-0.514573	0.356547	2	0	5	2	3	0
RBM19_HUMAN	0.44	-0.514573	0.356547	3	0	4	1	0	4
HMGN2_HUMAN	0.44	-0.514573	0.356547	5	0	2	3	0	2
PSME3_HUMAN	0.43	-0.514573	0.366532	3	3	0	1	1	2
SMD1_HUMAN	0.43	-0.514573	0.366532	3	0	3	1	1	2
CPSF6_HUMAN	0.43	-0.514573	0.366532	3	0	3	1	0	3
RBM22_HUMAN	0.54	-0.514573	0.267606	2	0	1	1	0	1
CWC22_HUMAN	0.54	-0.514573	0.267606	1	0	2	1	0	1
KCRB_HUMAN	0.54	-0.514573	0.267606	1	0	2	0	0	2
OSBL8_HUMAN	0.54	-0.514573	0.267606	0	1	2	0	0	2
THOP1_HUMAN	0.54	-0.514573	0.267606	0	3	0	1	1	0
NOL9_HUMAN	0.54	-0.514573	0.267606	0	0	3	1	0	1
GANP_HUMAN	0.54	-0.514573	0.267606	2	0	1	2	0	0
SYCC_HUMAN	0.54	-0.514573	0.267606	0	3	0	1	1	0
K2C6A_HUMAN	0.0001	-0.736966	4	197	240	311	147	143	170
K2C6C_HUMAN	0.0001	-0.736966	4	197	242	311	146	141	168
K2C6B_HUMAN	0.0001	-0.736966	4	199	242	301	150	147	166
K1C14_HUMAN	0.0001	-0.736966	4	202	266	241	141	150	165
K1C16_HUMAN	0.0001	-0.736966	4	194	257	268	124	132	164
K1C17_HUMAN	0.0001	-0.736966	4	121	150	146	82	80	108
LMNB1_HUMAN	0.0001	-0.736966	4	128	26	72	48	7	71
SAFB1_HUMAN	0.0024	-0.736966	2.61979	60	16	58	38	5	40
SPTB2_HUMAN	0.00045	-0.736966	3.34679	45	13	64	37	6	25
NOP2_HUMAN	0.0087	-0.736966	2.06048	54	16	40	32	5	33
K2C78_HUMAN	0.0074	-0.736966	2.13077	30	39	38	19	28	20
SF3B2_HUMAN	0.0026	-0.736966	2.58503	45	15	39	30	2	25
EF2_HUMAN	0.0039	-0.736966	2.40894	31	38	24	18	21	15
NOLC1_HUMAN	0.023	-0.736966	1.63827	39	10	31	26	4	21
NAT10_HUMAN	0.031	-0.736966	1.50864	24	5	26	18	0	15
DREB_HUMAN	0.035	-0.736966	1.45593	19	7	27	16	1	15
ACLY_HUMAN	0.044	-0.736966	1.35655	6	27	15	5	14	10
SRSF7_HUMAN	0.063	-0.736966	1.20066	17	7	21	11	1	16
DKC1_HUMAN	0.041	-0.736966	1.38722	19	5	19	8	1	16
RBM28_HUMAN	0.038	-0.736966	1.42022	24	2	16	12	0	12
ANXA2_HUMAN	0.078	-0.736966	1.10791	9	16	15	9	8	8
NUP93_HUMAN	0.078	-0.736966	1.10791	21	2	17	12	1	12
NOC2L_HUMAN	0.055	-0.736966	1.25964	24	2	13	12	1	10
ZN326_HUMAN	0.08	-0.736966	1.09691	21	3	12	9	0	13
KPYM_HUMAN	0.075	-0.736966	1.12494	5	18	8	3	6	9
CAZA1_HUMAN	0.096	-0.736966	1.01773	10	10	6	6	4	5
PHIP_HUMAN	0.16	-0.736966	0.79588	8	0	17	11	0	5
LAP2B_HUMAN	0.12	-0.736966	0.920819	8	3	14	3	0	12
HDAC2_HUMAN	0.1	-0.736966	1	9	7	7	5	3	5
LAP2A_HUMAN	0.12	-0.736966	0.920819	7	2	12	3	0	9
DDX56_HUMAN	0.2	-0.736966	0.69897	9	1	9	4	1	7
NU107_HUMAN	0.11	-0.736966	0.958607	12	0	8	4	1	6
CYFP2_HUMAN	0.22	-0.736966	0.657577	6	10	0	5	5	0
SMD2_HUMAN	0.15	-0.736966	0.823909	7	1	11	4	0	7
H2AW_HUMAN	0.21	-0.736966	0.677781	7	0	8	0	0	9
PUM3_HUMAN	0.13	-0.736966	0.886057	7	2	9	4	0	6
SNUT1_HUMAN	0.13	-0.736966	0.886057	9	1	8	4	0	6
CCAR1_HUMAN	0.23	-0.736966	0.638272	9	0	8	6	0	5
UBA1_HUMAN	0.22	-0.736966	0.657577	2	8	6	2	4	4
GBB1_HUMAN (+1)	0.22	-0.736966	0.657577	5	3	8	3	2	5
SMD3_HUMAN	0.22	-0.736966	0.657577	6	3	7	3	1	6
DDX10_HUMAN	0.16	-0.736966	0.79588	7	1	8	4	1	4
ZO1_HUMAN	0.16	-0.736966	0.79588	4	0	12	7	0	2
RRS1_HUMAN	0.19	-0.736966	0.721246	10	0	4	4	0	4
GSDMA_HUMAN	0.25	-0.736966	0.60206	2	6	5	3	2	3
TRA2A_HUMAN	0.25	-0.736966	0.60206	7	1	5	4	0	4
PELO_HUMAN	0.23	-0.736966	0.638272	4	5	3	2	3	2
WDR75_HUMAN	0.23	-0.736966	0.638272	6	0	6	1	0	6
TBCB_HUMAN	0.3	-0.736966	0.522879	3	5	3	3	2	2
YES_HUMAN (+1)	0.3	-0.736966	0.522879	4	2	5	3	1	3
SAP18_HUMAN	0.3	-0.736966	0.522879	5	0	6	3	0	4
CBSL_HUMAN (+1)	0.28	-0.736966	0.552842	3	5	2	2	3	1
INO1_HUMAN	0.28	-0.736966	0.552842	1	7	2	3	2	1
CPSF1_HUMAN	0.28	-0.736966	0.552842	4	0	6	2	0	4
PDD2L_HUMAN	0.26	-0.736966	0.585027	5	3	1	3	1	1
EXOSX_HUMAN	0.26	-0.736966	0.585027	4	0	5	3	0	2
RAD21_HUMAN	0.26	-0.736966	0.585027	3	0	6	2	0	3
NOP14_HUMAN	0.26	-0.736966	0.585027	2	0	7	0	0	5
PRPF3_HUMAN	0.34	-0.736966	0.468521	4	1	3	2	1	2
NCOA5_HUMAN	0.34	-0.736966	0.468521	5	1	2	2	0	3
NXF1_HUMAN	0.34	-0.736966	0.468521	6	0	2	3	0	2
THIO_HUMAN	0.34	-0.736966	0.468521	1	0	7	0	4	1
COASY_HUMAN	0.32	-0.736966	0.49485	2	4	1	2	2	0
ZA2G_HUMAN	0.32	-0.736966	0.49485	2	2	3	0	3	1
CAF1A_HUMAN	0.32	-0.736966	0.49485	4	0	3	2	0	2
SUMO1_HUMAN	0.32	-0.736966	0.49485	5	0	2	2	0	2
BAF_HUMAN	0.32	-0.736966	0.49485	2	0	5	0	0	4
RIR1_HUMAN	0.41	-0.736966	0.387216	1	2	2	1	1	1
MTA1_HUMAN	0.41	-0.736966	0.387216	1	1	3	1	0	2
NT5D2_HUMAN	0.41	-0.736966	0.387216	1	3	1	1	1	1
SRP14_HUMAN	0.41	-0.736966	0.387216	3	0	2	0	1	2
RPA2_HUMAN	0.41	-0.736966	0.387216	2	0	3	1	0	2
PP1RA_HUMAN	0.41	-0.736966	0.387216	3	0	2	1	0	2
TRIPC_HUMAN	0.41	-0.736966	0.387216	1	3	1	2	1	0
WDR46_HUMAN	0.41	-0.736966	0.387216	1	0	4	0	0	3
SVIL_HUMAN	0.41	-0.736966	0.387216	0	1	4	1	1	1
ARPC4_HUMAN	0.41	-0.736966	0.387216	0	0	5	2	0	1
PLAK_HUMAN	0.0001	-1	4	49	89	80	29	45	28
K2C4_HUMAN	0.0001	-1	4	51	51	50	26	22	31
DSG1_HUMAN	0.0001	-1	4	26	55	27	11	28	10
H2AX_HUMAN	0.012	-1	1.92082	25	0	30	0	0	30
SF3B3_HUMAN	0.00015	-1	3.82391	42	14	39	22	1	23
ALBU_HUMAN	0.0042	-1	2.37675	18	42	12	14	16	9
PININ_HUMAN	0.0062	-1	2.20761	26	10	26	13	0	20
FILA_HUMAN	0.0043	-1	2.36653	11	20	31	13	10	9
UT14A_HUMAN	0.0048	-1	2.31876	24	2	24	9	0	15
HNRL2_HUMAN	0.02	-1	1.69897	26	4	16	13	1	11
LIMA1_HUMAN	0.0065	-1	2.18709	21	5	20	10	1	11
PRP6_HUMAN	0.0042	-1	2.37675	29	1	16	8	0	13
K2C80_HUMAN	0.01	-1	2	7	23	13	4	10	7
SR140_HUMAN	0.0057	-1	2.24413	16	4	22	9	0	10
TGM3_HUMAN	0.0076	-1	2.11919	10	11	20	4	8	7
HNRDL_HUMAN	0.021	-1	1.67778	20	5	11	8	0	10
RCC1_HUMAN	0.014	-1	1.85387	20	6	10	8	0	9
KHDR1_HUMAN	0.046	-1	1.33724	17	7	9	6	1	11
CDC5L_HUMAN	0.049	-1	1.3098	17	0	13	9	2	5
S10A8_HUMAN	0.044	-1	1.35655	3	10	16	3	2	10
ZFR_HUMAN	0.022	-1	1.65758	17	1	12	7	0	7
UBF1_HUMAN	0.052	-1	1.284	15	1	11	7	0	7
NOL6_HUMAN	0.055	-1	1.25964	13	1	10	5	0	7
C1TM_HUMAN	0.035	-1	1.45593	5	13	6	4	3	4
RAGP1_HUMAN	0.072	-1	1.14267	12	1	10	4	1	7
SRRT_HUMAN	0.1	-1	1	11	0	8	3	0	7
SBSN_HUMAN	0.091	-1	1.04096	1	11	6	3	3	3
C1QBP_HUMAN	0.14	-1	0.853872	4	5	6	1	2	5
GNAS1_HUMAN (+1)	0.095	-1	1.02228	6	1	8	5	0	2
DDX47_HUMAN	0.095	-1	1.02228	9	0	6	3	0	4
PHF3_HUMAN	0.13	-1	0.886057	6	0	8	4	0	3
MPP10_HUMAN	0.17	-1	0.769551	8	0	5	5	0	2
CDSN_HUMAN	0.16	-1	0.79588	2	5	5	1	5	0
BPTF_HUMAN	0.21	-1	0.677781	6	0	5	2	1	3
ANM5_HUMAN	0.21	-1	0.677781	0	7	4	2	4	0
KIF23_HUMAN	0.14	-1	0.853872	1	3	7	1	1	3
CYTA_HUMAN	0.14	-1	0.853872	0	2	9	0	2	3
RB12B_HUMAN	0.19	-1	0.721246	5	0	5	1	0	4
CAF1B_HUMAN	0.24	-1	0.619789	3	1	4	2	0	2
HP1B3_HUMAN	0.24	-1	0.619789	3	0	5	2	0	2
NUDC_HUMAN	0.3	-1	0.522879	1	4	1	1	1	1
HDGR2_HUMAN	0.3	-1	0.522879	2	0	4	1	0	2
TRI65_HUMAN	0.3	-1	0.522879	1	4	1	0	3	0
REXO4_HUMAN	0.3	-1	0.522879	3	0	3	1	0	2
NCBP1_HUMAN	0.38	-1	0.420216	1	1	2	1	0	1
SCML2_HUMAN	0.38	-1	0.420216	3	0	1	1	0	1
MOGS_HUMAN	0.38	-1	0.420216	0	3	1	0	1	1
IMP3_HUMAN	0.38	-1	0.420216	1	0	3	0	0	2
ZC11A_HUMAN	0.38	-1	0.420216	3	0	1	0	0	2
CPSF3_HUMAN	0.38	-1	0.420216	2	1	1	2	0	0
GEMI5_HUMAN	0.38	-1	0.420216	0	3	1	2	0	0
PTN11_HUMAN	0.38	-1	0.420216	0	4	0	0	2	0
FA98A_HUMAN	0.53	-1	0.275724	0	0	2	0	0	1
SC24A_HUMAN	0.53	-1	0.275724	0	2	0	1	0	0
TOX3_HUMAN (+2)	0.53	-1	0.275724	0	0	2	1	0	0
E2AK2_HUMAN	0.53	-1	0.275724	0	0	2	0	0	1
RBM3_HUMAN	0.53	-1	0.275724	2	0	0	1	0	0
ATP7A_HUMAN	0.53	-1	0.275724	0	2	0	0	1	0
I20L2_HUMAN	0.53	-1	0.275724	2	0	0	1	0	0
FLOT2_HUMAN	0.53	-1	0.275724	0	0	2	0	0	1
VIGLN_HUMAN	0.53	-1	0.275724	0	2	0	0	1	0
APRV1_HUMAN	0.53	-1	0.275724	0	0	2	1	0	0
SRP68_HUMAN	0.53	-1	0.275724	0	2	0	0	0	1
MGAP_HUMAN	0.53	-1	0.275724	2	0	0	0	0	1
RBM4_HUMAN (+1)	0.53	-1	0.275724	2	0	0	1	0	0
PRDX3_HUMAN	0.53	-1	0.275724	2	0	0	1	0	0
NUP85_HUMAN	0.53	-1	0.275724	0	0	2	0	0	1
TUT4_HUMAN	0.53	-1	0.275724	0	2	0	0	1	0
K1C13_HUMAN	0.0001	-1.32193	4	76	82	74	38	0	46
ACTN4_HUMAN	0.0001	-1.32193	4	39	13	49	31	1	13
SF3A1_HUMAN	0.0001	-1.32193	4	37	9	34	17	0	16
C1TC_HUMAN	0.00015	-1.32193	3.82391	17	35	14	10	10	7
FILA2_HUMAN	0.00017	-1.32193	3.76955	17	25	22	12	7	7
LMNA_HUMAN	0.0002	-1.32193	3.69897	32	5	25	12	0	13
UBA6_HUMAN	0.00042	-1.32193	3.37675	10	26	9	6	7	3
S10A9_HUMAN	0.0032	-1.32193	2.49485	5	11	20	4	1	9
PKP1_HUMAN	0.01	-1.32193	2	2	21	8	4	6	3
RBM39_HUMAN	0.0047	-1.32193	2.3279	16	3	11	5	0	6
DSG2_HUMAN	0.019	-1.32193	1.72125	8	3	15	6	1	4
MCM5_HUMAN	0.03	-1.32193	1.52288	7	11	5	4	3	3
SPB3_HUMAN	0.014	-1.32193	1.85387	1	3	18	1	3	4
SPB4_HUMAN	0.047	-1.32193	1.3279	0	0	14	0	0	5
NOC4L_HUMAN	0.049	-1.32193	1.3098	9	1	7	5	0	2
NOL10_HUMAN	0.027	-1.32193	1.56864	9	0	8	2	0	4
RUXE_HUMAN	0.047	-1.32193	1.3279	6	2	6	2	1	2
RBM15_HUMAN	0.068	-1.32193	1.16749	7	0	6	2	0	3
CATD_HUMAN	0.098	-1.32193	1.00877	1	3	8	2	2	1
PDIA3_HUMAN	0.08	-1.32193	1.09691	3	6	2	2	1	1
NUP88_HUMAN	0.12	-1.32193	0.920819	6	0	4	1	0	3
MCMBP_HUMAN	0.17	-1.32193	0.769551	1	6	2	2	2	0
HCD2_HUMAN	0.17	-1.32193	0.769551	4	2	3	0	1	3
KRR1_HUMAN	0.17	-1.32193	0.769551	6	0	3	2	0	2
WBP11_HUMAN	0.17	-1.32193	0.769551	3	0	6	2	0	2
BRD2_HUMAN	0.17	-1.32193	0.769551	3	0	6	1	0	3
NKRF_HUMAN	0.17	-1.32193	0.769551	6	0	3	3	0	1
RBM10_HUMAN	0.17	-1.32193	0.769551	5	0	4	1	0	3
UBP5_HUMAN	0.14	-1.32193	0.853872	4	3	1	1	1	1
NOL7_HUMAN	0.14	-1.32193	0.853872	6	0	2	2	0	1
SNW1_HUMAN	0.14	-1.32193	0.853872	4	0	4	1	0	2
TGM1_HUMAN	0.14	-1.32193	0.853872	0	2	6	2	1	0
G3BP2_HUMAN	0.21	-1.32193	0.677781	2	2	3	1	2	0
UTP6_HUMAN	0.21	-1.32193	0.677781	4	0	3	2	0	1
BRD1_HUMAN	0.21	-1.32193	0.677781	4	0	3	0	0	3
AMOT_HUMAN	0.26	-1.32193	0.585027	2	1	2	1	1	0
MIRO1_HUMAN	0.26	-1.32193	0.585027	1	3	1	0	2	0
SND1_HUMAN	0.26	-1.32193	0.585027	1	1	3	0	0	2
TEX10_HUMAN	0.26	-1.32193	0.585027	2	0	3	2	0	0
VIR_HUMAN	0.26	-1.32193	0.585027	2	0	3	0	0	2
SPF45_HUMAN	0.26	-1.32193	0.585027	2	0	3	1	0	1
XPO2_HUMAN	0.26	-1.32193	0.585027	1	4	0	0	2	0
MCM3_HUMAN	0.00047	-1.73697	3.3279	13	19	11	5	7	3
SPB12_HUMAN	0.0015	-1.73697	2.82391	9	15	9	4	4	3
CASPE_HUMAN	0.0017	-1.73697	2.76955	4	7	20	3	5	2
NUP98_HUMAN	0.00088	-1.73697	3.05552	17	1	11	5	0	3
MYO1B_HUMAN	0.0041	-1.73697	2.38722	11	3	13	4	0	5
ENPL_HUMAN	0.031	-1.73697	1.50864	7	4	4	0	2	3
PLST_HUMAN	0.031	-1.73697	1.50864	4	7	4	4	1	0
POF1B_HUMAN	0.023	-1.73697	1.63827	3	6	5	0	2	2
FABP5_HUMAN	0.036	-1.73697	1.4437	0	8	5	0	3	1
TERA_HUMAN	0.095	-1.73697	1.02228	1	4	4	0	2	1
EWS_HUMAN	0.095	-1.73697	1.02228	5	3	1	1	0	2
SYK_HUMAN	0.11	-1.73697	0.958607	1	4	2	1	1	0
DDX42_HUMAN	0.11	-1.73697	0.958607	4	0	3	0	0	2
NUP50_HUMAN	0.17	-1.73697	0.769551	4	0	2	1	0	1
YTDC1_HUMAN	0.17	-1.73697	0.769551	5	0	1	1	0	1
MAK16_HUMAN	0.17	-1.73697	0.769551	4	0	2	2	0	0
DIEXF_HUMAN	0.17	-1.73697	0.769551	3	0	3	1	0	1
PARN_HUMAN	0.34	-1.73697	0.468521	1	0	2	1	0	0
SFR19_HUMAN	0.34	-1.73697	0.468521	1	0	2	0	0	1
EIF3D_HUMAN	0.34	-1.73697	0.468521	0	2	1	0	0	1
WDR33_HUMAN	0.34	-1.73697	0.468521	1	0	2	0	0	1
WDR18_HUMAN	0.34	-1.73697	0.468521	3	0	0	0	0	1
NRDC_HUMAN	0.34	-1.73697	0.468521	1	2	0	0	0	1
LYSC_HUMAN	0.00014	-2.32193	3.85387	6	9	12	1	4	0
DDX23_HUMAN	0.0014	-2.32193	2.85387	12	0	6	2	0	1
UHRF1_HUMAN	0.0096	-2.32193	2.01773	7	0	9	1	0	3
ISOC2_HUMAN	0.0061	-2.32193	2.21467	3	6	6	0	2	1
MYO1D_HUMAN	0.0061	-2.32193	2.21467	2	0	13	3	0	0
PP1A_HUMAN	0.077	-2.32193	1.11351	6	0	0	1	0	0
E41L2_HUMAN	0.016	-2.32193	1.79588	5	0	6	0	0	2
SDHA_HUMAN	0.044	-2.32193	1.35655	1	6	2	0	2	0
CHERP_HUMAN	0.044	-2.32193	1.35655	5	0	4	1	0	1
IGHA1_HUMAN	0.07	-2.32193	1.1549	2	2	4	0	2	0
HSPB1_HUMAN	0.07	-2.32193	1.1549	0	2	6	0	1	1
CD2AP_HUMAN	0.07	-2.32193	1.1549	2	4	2	1	1	0
E41L3_HUMAN	0.13	-2.32193	0.886057	0	0	5	0	0	1
PDIA1_HUMAN	0.077	-2.32193	1.11351	1	2	3	0	1	0
SF3B6_HUMAN	0.077	-2.32193	1.11351	3	0	3	0	0	1
FIP1_HUMAN	0.077	-2.32193	1.11351	3	0	3	1	0	0
BTF3_HUMAN	0.077	-2.32193	1.11351	1	4	1	0	0	1
GSTP1_HUMAN	0.077	-2.32193	1.11351	0	4	2	0	0	1
PALLD_HUMAN	0.077	-2.32193	1.11351	1	4	1	1	0	0
HMGN1_HUMAN	0.13	-2.32193	0.886057	2	1	2	1	0	0
IGG1_HUMAN (+1)	0.13	-2.32193	0.886057	1	1	3	0	0	1
THOC1_HUMAN	0.13	-2.32193	0.886057	3	0	2	1	0	0
PAXB1_HUMAN	0.21	-2.32193	0.677781	2	1	1	0	0	1
PITH1_HUMAN	0.21	-2.32193	0.677781	0	2	2	0	1	0
PKP2_HUMAN	0.21	-2.32193	0.677781	1	0	3	0	1	0
SC23B_HUMAN	0.21	-2.32193	0.677781	0	3	1	1	0	0
PLRG1_HUMAN	0.21	-2.32193	0.677781	2	0	2	1	0	0
2A5D_HUMAN	0.21	-2.32193	0.677781	0	2	2	1	0	0
GEPH_HUMAN	0.21	-2.32193	0.677781	1	3	0	0	1	0
UGGG1_HUMAN	0.21	-2.32193	0.677781	1	2	1	1	0	0
TP53B_HUMAN	0.21	-2.32193	0.677781	3	0	1	0	0	1
BLMH_HUMAN	0.0011	-3.32193	2.95861	2	6	8	0	2	0
EDC4_HUMAN	0.002	-3.32193	2.69897	4	6	5	1	1	0
NEK9_HUMAN	0.0084	-3.32193	2.07572	1	6	3	0	0	1
ACL6A_HUMAN	0.015	-3.32193	1.82391	6	0	3	0	0	1
GUAA_HUMAN	0.026	-3.32193	1.58503	1	6	1	0	1	0
CRNN_HUMAN	0.045	-3.32193	1.34679	0	2	5	0	1	0
DDX6_HUMAN	0.0047	-3.47393	2.3279	3	3	5	0	0	1
K2C3_HUMAN	0.0001	-8.96578	4	0	0	108	0	0	0
K1C27_HUMAN	0.0001	-8.96578	4	35	63	56	0	0	0
NFL_HUMAN	0.0001	-8.96578	4	10	0	8	0	0	0
PYRG2_HUMAN	0.01	-8.96578	2	0	7	0	0	0	0
HUTH_HUMAN	0.00075	-8.96578	3.12494	0	1	10	0	0	0
FLOT1_HUMAN	0.0054	-8.96578	2.26761	2	0	6	0	0	0
ZC3HE_HUMAN	0.01	-8.96578	2	4	1	2	0	0	0
MFAP1_HUMAN	0.01	-8.96578	2	3	0	4	0	0	0
ECHB_HUMAN	0.01	-8.96578	2	1	0	6	0	0	0
AP2B1_HUMAN	0.02	-8.96578	1.69897	1	2	3	0	0	0
ANXA1_HUMAN	0.02	-8.96578	1.69897	2	0	4	0	0	0
BCAR1_HUMAN	0.02	-8.96578	1.69897	0	0	6	0	0	0
SPRR3_HUMAN	0.038	-8.96578	1.42022	1	1	3	0	0	0
KAT7_HUMAN	0.038	-8.96578	1.42022	3	0	2	0	0	0
CSTF3_HUMAN	0.038	-8.96578	1.42022	1	0	4	0	0	0
ODP2_HUMAN	0.038	-8.96578	1.42022	0	4	1	0	0	0
S10AB_HUMAN	0.073	-8.96578	1.13668	0	1	3	0	0	0
ADDA_HUMAN	0.073	-8.96578	1.13668	1	0	3	0	0	0
RPA34_HUMAN	0.073	-8.96578	1.13668	2	0	2	0	0	0
AP2A1_HUMAN	0.073	-8.96578	1.13668	0	1	3	0	0	0
MRE11_HUMAN	0.14	-8.96578	0.853872	1	0	2	0	0	0
NCBP3_HUMAN	0.14	-8.96578	0.853872	1	0	2	0	0	0
TIRR_HUMAN	0.14	-8.96578	0.853872	2	1	0	0	0	0
LSM4_HUMAN	0.14	-8.96578	0.853872	2	0	1	0	0	0
PREP_HUMAN	0.14	-8.96578	0.853872	0	1	2	0	0	0
DDX41_HUMAN	0.14	-8.96578	0.853872	2	0	1	0	0	0
ZG16B_HUMAN	0.14	-8.96578	0.853872	0	2	1	0	0	0
LRRF1_HUMAN	0.14	-8.96578	0.853872	0	3	0	0	0	0
P66A_HUMAN	0.14	-8.96578	0.853872	0	0	3	0	0	0
A2ML1_HUMAN	0.14	-8.96578	0.853872	0	0	3	0	0	0
THOC5_HUMAN	0.14	-8.96578	0.853872	3	0	0	0	0	0
RFTN1_HUMAN	0.14	-8.96578	0.853872	0	0	3	0	0	0
SPA12_HUMAN	0.14	-8.96578	0.853872	0	0	3	0	0	0
BUB1B_HUMAN	0.27	-8.96578	0.568636	0	2	0	0	0	0
CTNA1_HUMAN	0.27	-8.96578	0.568636	0	0	2	0	0	0
DRG1_HUMAN	0.27	-8.96578	0.568636	0	2	0	0	0	0
TNPO1_HUMAN	0.27	-8.96578	0.568636	0	0	2	0	0	0
KCRM_HUMAN	0.27	-8.96578	0.568636	0	2	0	0	0	0
SI1L1_HUMAN	0.27	-8.96578	0.568636	0	0	2	0	0	0
CBPA4_HUMAN	0.27	-8.96578	0.568636	0	0	2	0	0	0
IL36G_HUMAN	0.27	-8.96578	0.568636	0	0	2	0	0	0
G6PD_HUMAN	0.27	-8.96578	0.568636	0	2	0	0	0	0
LRC40_HUMAN	0.27	-8.96578	0.568636	0	2	0	0	0	0
CALR_HUMAN	0.27	-8.96578	0.568636	0	0	2	0	0	0
S10A2_HUMAN	0.27	-8.96578	0.568636	0	0	2	0	0	0
