# Supplementary material for: TLNRD1 is a CCM complex component and regulates endothelial barrier integrity
Source: J Cell Biol. 2024 Jul 16;223(9):e202310030. doi: 10.1083/jcb.202310030 (PMC11252447; doi:10.1083/jcb.202310030)
Supplement: Table S2 — contains the sequence of the plasmid and the primers generated in this study. [file JCB_202310030_TableS2.xls]

## Sheet: Plasmid sequences
Gene Block used to clone mito-CCM3			GGTACCCTCGAGCTATGAGGATGACAATGGAAGAAATGAAGAATGAAGCCGAAACCACGTCTATGGTATCCATGCCTTTGTACGCCGTAATGTATCCAGTTTTTAACGAGCTCGAACGGGTGAATCTTTCAGCAGCACAGACATTGCGGGCGGCGTTCATCAAGGCAGAAAAGGAAAACCCCGGCCTGACTCAAGACATCATAATGAAAATTCTTGAAAAAAAATCTGTGGAGGTAAATTTCACCGAGTCTCTGCTGCGGATGGCCGCCGATGACGTTGAGGAGTATATGATCGAGAGACCTGAGCCTGAGTTCCAAGATCTCAACGAAAAAGCTCGGGCGCTGAAGCAAATTCTCTCAAAAATCCCGGACGAGATCAACGATAGGGTACGGTTTCTGC…
Gene Block used to clone mito-CCM2			GGTACCCTCGAGCTATGGAGGAAGAAGGCAAAAAGGGCAAAAAACCGGGAATAGTATCACCTTTCAAGCGGGTCTTTCTGAAGGGGGAGAAATCACGGGATAAAAAAGCCCATGAGAAAGTTACCGAACGGCGGCCTCTCCATACTGTTGTCTTGTCTCTCCCAGAAAGAGTCGAGCCTGACAGACTGCTTTCCGATTATATTGAAAAAGAAGTAAAATACCTGGGACAGTTGACCAGCATCCCTGGGTATCTTAACCCCAGCAGTAGGACGGAAATTCTTCATTTTATAGACAACGCAAAAAGAGCTCACCAATTGCCGGGACACCTCACCCAGGAGCACGACGCGGTCCTGAGTCTGTCAGCTTACAACGTAAAGCTCGCGTGGCGGGACGGAGAAG…
Full sequence CCM2_wt_eGFP			gacggatcgggagatctcccgatcccctatggtgcactctcagtacaatctgctctgatgccgcatagttaagccagtatctgctccctgcttgtgtgttggaggtcgctgagtagtgcgcgagcaaaatttaagctacaacaaggcaaggcttgaccgacaattgcatgaagaatctgcttagggttaggcgttttgcgctgcttcgcgatgtacgggccagatatacgcgttgacattgattattgactagttattaatagtaatcaattacggggtcattagttcatagcccatatatggagttccgcgttacataacttacggtaaatggcccgcctggctgaccgcccaacgacccccgcccattgacgtcaataatgacgtatgttcccatag…
Full sequence TLNRD1_5H_eGFP			gacggatcgggagatctcccgatcccctatggtgcactctcagtacaatctgctctgatgccgcatagttaagccagtatctgctccctgcttgtgtgttggaggtcgctgagtagtgcgcgagcaaaatttaagctacaacaaggcaaggcttgaccgacaattgcatgaagaatctgcttagggttaggcgttttgcgctgcttcgcgatgtacgggccagatatacgcgttgacattgattattgactagttattaatagtaatcaattacggggtcattagttcatagcccatatatggagttccgcgttacataacttacggtaaatggcccgcctggctgaccgcccaacgacccccgcccattgacgtcaataatgacgtatgttcccatag…
Full sequence CCM2_d410-444_eGFP			gacggatcgggagatctcccgatcccctatggtgcactctcagtacaatctgctctgatgccgcatagttaagccagtatctgctccctgcttgtgtgttggaggtcgctgagtagtgcgcgagcaaaatttaagctacaacaaggcaaggcttgaccgacaattgcatgaagaatctgcttagggttaggcgttttgcgctgcttcgcgatgtacgggccagatatacgcgttgacattgattattgactagttattaatagtaatcaattacggggtcattagttcatagcccatatatggagttccgcgttacataacttacggtaaatggcccgcctggctgaccgcccaacgacccccgcccattgacgtcaataatgacgtatgttcccatag…
Full sequence CCM2_I428S_eGFP			gacggatcgggagatctcccgatcccctatggtgcactctcagtacaatctgctctgatgccgcatagttaagccagtatctgctccctgcttgtgtgttggaggtcgctgagtagtgcgcgagcaaaatttaagctacaacaaggcaaggcttgaccgacaattgcatgaagaatctgcttagggttaggcgttttgcgctgcttcgcgatgtacgggccagatatacgcgttgacattgattattgactagttattaatagtaatcaattacggggtcattagttcatagcccatatatggagttccgcgttacataacttacggtaaatggcccgcctggctgaccgcccaacgacccccgcccattgacgtcaataatgacgtatgttcccatag…
Full sequence CCM2_I432D_eGFP			gacggatcgggagatctcccgatcccctatggtgcactctcagtacaatctgctctgatgccgcatagttaagccagtatctgctccctgcttgtgtgttggaggtcgctgagtagtgcgcgagcaaaatttaagctacaacaaggcaaggcttgaccgacaattgcatgaagaatctgcttagggttaggcgttttgcgctgcttcgcgatgtacgggccagatatacgcgttgacattgattattgactagttattaatagtaatcaattacggggtcattagttcatagcccatatatggagttccgcgttacataacttacggtaaatggcccgcctggctgaccgcccaacgacccccgcccattgacgtcaataatgacgtatgttcccatag…
Full sequence CCM2_W421AD422A_eGFP			gacggatcgggagatctcccgatcccctatggtgcactctcagtacaatctgctctgatgccgcatagttaagccagtatctgctccctgcttgtgtgttggaggtcgctgagtagtgcgcgagcaaaatttaagctacaacaaggcaaggcttgaccgacaattgcatgaagaatctgcttagggttaggcgttttgcgctgcttcgcgatgtacgggccagatatacgcgttgacattgattattgactagttattaatagtaatcaattacggggtcattagttcatagcccatatatggagttccgcgttacataacttacggtaaatggcccgcctggctgaccgcccaacgacccccgcccattgacgtcaataatgacgtatgttcccatag…
Full sequence TLNRD1_2T_eGFP			gacggatcgggagatctcccgatcccctatggtgcactctcagtacaatctgctctgatgccgcatagttaagccagtatctgctccctgcttgtgtgttggaggtcgctgagtagtgcgcgagcaaaatttaagctacaacaaggcaaggcttgaccgacaattgcatgaagaatctgcttagggttaggcgttttgcgctgcttcgcgatgtacgggccagatatacgcgttgacattgattattgactagttattaatagtaatcaattacggggtcattagttcatagcccatatatggagttccgcgttacataacttacggtaaatggcccgcctggctgaccgcccaacgacccccgcccattgacgtcaataatgacgtatgttcccatag…
Full sequence TLNRD1_2E_eGFP			gacggatcgggagatctcccgatcccctatggtgcactctcagtacaatctgctctgatgccgcatagttaagccagtatctgctccctgcttgtgtgttggaggtcgctgagtagtgcgcgagcaaaatttaagctacaacaaggcaaggcttgaccgacaattgcatgaagaatctgcttagggttaggcgttttgcgctgcttcgcgatgtacgggccagatatacgcgttgacattgattattgactagttattaatagtaatcaattacggggtcattagttcatagcccatatatggagttccgcgttacataacttacggtaaatggcccgcctggctgaccgcccaacgacccccgcccattgacgtcaataatgacgtatgttcccatag…
Full sequence mito-TLNRD1-mScarlet-I			gacggatcgggagatctcccgatcccctatggtgcactctcagtacaatctgctctgatgccgcatagttaagccagtatctgctccctgcttgtgtgttggaggtcgctgagtagtgcgcgagcaaaatttaagctacaacaaggcaaggcttgaccgacaattgcatgaagaatctgcttagggttaggcgttttgcgctgcttcgcgatgtacgggccagatatacgcgttgacattgattattgactagttattaatagtaatcaattacggggtcattagttcatagcccatatatggagttccgcgttacataacttacggtaaatggcccgcctggctgaccgcccaacgacccccgcccattgacgtcaataatgacgtatgttcccatag…

## Sheet: Primer sequences
GAPDH:
Forward:	ACC CAC TCC ACC TTT GA
Rerverse:	CTG TTG CTG TAG CCA AAT TCG
MESDC1:
Forward:	CGAACCAGCAGAAGGGACTT
Reverse:	CTAGAGGGCTTGCAGGAACC
KLF4:
Forward:	CCGGGGATTTGTAGCTCGG
Reverse:	ATTTCCATCCACAGCCGTCC
